# Supplementary material for: Small-area estimation for public health surveillance using electronic health record data: reducing the impact of underrepresentation
Source: BMC Public Health. 2022 Aug 9;22:1515. doi: 10.1186/s12889-022-13809-2 (PMC9364501; doi:10.1186/s12889-022-13809-2)
Supplement: Supplementary file 3 — Additional file 3. Predictions from each model (M0, M1, M2) for each test condition (asthma, diabetes, hypertension, obesity, smoking) for each practice (Atrius, CHA, MLCHC, aggregate) in each of the 351 municipalities. [file 12889_2022_13809_MOESM3_ESM.csv]

Municipality	Health Outcome	2012-2016 ACS Population Aged >= 20	Atrius Population	CHA Population	MLCHC Population	MDPHnet Population	Atrius Coverage % of ACS	CHA Coverage % of ACS	MLCHC Coverage % of ACS	MDPHnet Coverage % of ACS	Atrius M0	CHA M0	MLCHC M0	MDPHnet M0	Atrius M1	CHA M1	MLCHC M1	MDPHnet M1	Atrius M2	CHA M2	MLCHC M2	MDPHnet M2
Massachusetts	asthma	5142038	541144.3	144870.5	383564.8	1069580.0	0.105	0.028	0.075	0.208	0.107	0.091	0.105	0.104	0.096	0.068	0.091	0.097	0.105	0.085	0.095	0.105
Massachusetts	diabetes	5142038	541144.3	144870.5	383564.8	1069580.0	0.105	0.028	0.075	0.208	0.087	0.103	0.141	0.108	0.073	0.063	0.113	0.089	0.087	0.080	0.139	0.110
Massachusetts	hypertension	5142038	541144.3	144870.5	383564.8	1069580.0	0.105	0.028	0.075	0.208	0.310	0.275	0.282	0.295	0.317	0.234	0.271	0.307	0.319	0.257	0.281	0.314
Massachusetts	obesity	5142038	541144.3	144870.5	383564.8	1069580.0	0.105	0.028	0.075	0.208	0.244	0.191	0.221	0.228	0.225	0.126	0.172	0.207	0.255	0.154	0.184	0.226
Massachusetts	smoking	5142038	541144.3	144870.5	383564.8	1069580.0	0.105	0.028	0.075	0.208	0.080	0.177	0.287	0.168	0.068	0.161	0.256	0.157	0.083	0.183	0.271	0.172
Abington	asthma	12671	3007.6	57.1	856.0	3915.3	0.237	0.005	0.068	0.309	0.132	0.080	0.087	0.122	0.092	0.061	0.089	0.091	0.106	0.067	0.105	0.104
Abington	diabetes	12671	3007.6	57.1	856.0	3915.3	0.237	0.005	0.068	0.309	0.091	0.123	0.120	0.098	0.061	0.055	0.114	0.071	0.073	0.064	0.138	0.084
Abington	hypertension	12671	3007.6	57.1	856.0	3915.3	0.237	0.005	0.068	0.309	0.350	0.342	0.258	0.330	0.306	0.222	0.261	0.298	0.313	0.249	0.286	0.309
Abington	obesity	12671	3007.6	57.1	856.0	3915.3	0.237	0.005	0.068	0.309	0.333	0.244	0.252	0.314	0.215	0.126	0.169	0.205	0.261	0.147	0.186	0.245
Abington	smoking	12671	3007.6	57.1	856.0	3915.3	0.237	0.005	0.068	0.309	0.125	0.108	0.299	0.162	0.065	0.148	0.243	0.102	0.082	0.199	0.287	0.125
Acton	asthma	16708	3962.3	154.8	273.8	4389.3	0.237	0.009	0.016	0.263	0.107	0.078	0.063	0.103	0.089	0.060	0.083	0.087	0.097	0.097	0.073	0.095
Acton	diabetes	16708	3962.3	154.8	273.8	4389.3	0.237	0.009	0.016	0.263	0.063	0.106	0.133	0.069	0.075	0.067	0.131	0.077	0.085	0.075	0.145	0.087
Acton	hypertension	16708	3962.3	154.8	273.8	4389.3	0.237	0.009	0.016	0.263	0.264	0.207	0.295	0.264	0.320	0.240	0.271	0.316	0.322	0.270	0.264	0.318
Acton	obesity	16708	3962.3	154.8	273.8	4389.3	0.237	0.009	0.016	0.263	0.180	0.131	0.159	0.177	0.202	0.127	0.146	0.197	0.212	0.136	0.153	0.206
Acton	smoking	16708	3962.3	154.8	273.8	4389.3	0.237	0.009	0.016	0.263	0.048	0.106	0.143	0.055	0.059	0.131	0.226	0.069	0.061	0.113	0.200	0.069
Acushnet	asthma	8292	33.9	4.0	450.8	488.3	0.004	0.000	0.054	0.059	0.047	0.000	0.206	0.193	0.095	0.070	0.118	0.116	0.090	0.062	0.103	0.102
Acushnet	diabetes	8292	33.9	4.0	450.8	488.3	0.004	0.000	0.054	0.059	0.059	0.000	0.130	0.124	0.066	0.053	0.111	0.108	0.073	0.054	0.129	0.124
Acushnet	hypertension	8292	33.9	4.0	450.8	488.3	0.004	0.000	0.054	0.059	0.243	0.000	0.357	0.346	0.333	0.234	0.343	0.347	0.307	0.225	0.360	0.360
Acushnet	obesity	8292	33.9	4.0	450.8	488.3	0.004	0.000	0.054	0.059	0.165	0.000	0.336	0.321	0.233	0.113	0.223	0.223	0.237	0.111	0.270	0.267
Acushnet	smoking	8292	33.9	4.0	450.8	488.3	0.004	0.000	0.054	0.059	0.069	0.250	0.418	0.392	0.077	0.194	0.302	0.286	0.085	0.163	0.292	0.277
Adams	asthma	6610	11.4	2.0	25.2	38.6	0.002	0.000	0.004	0.006	0.000	0.000	0.192	0.125	0.098	0.074	0.106	0.104	0.107	0.063	0.124	0.120
Adams	diabetes	6610	11.4	2.0	25.2	38.6	0.002	0.000	0.004	0.006	0.175	0.000	0.060	0.091	0.070	0.061	0.115	0.105	0.075	0.046	0.124	0.113
Adams	hypertension	6610	11.4	2.0	25.2	38.6	0.002	0.000	0.004	0.006	0.263	0.000	0.281	0.261	0.325	0.243	0.303	0.303	0.334	0.248	0.336	0.331
Adams	obesity	6610	11.4	2.0	25.2	38.6	0.002	0.000	0.004	0.006	0.226	0.000	0.298	0.261	0.231	0.123	0.189	0.193	0.268	0.110	0.204	0.211
Adams	smoking	6610	11.4	2.0	25.2	38.6	0.002	0.000	0.004	0.006	0.000	0.000	0.272	0.177	0.074	0.185	0.283	0.238	0.082	0.216	0.331	0.277
Agawam	asthma	22576	19.7	3.7	382.1	405.3	0.001	0.000	0.017	0.018	0.000	0.159	0.089	0.085	0.096	0.070	0.118	0.117	0.099	0.078	0.110	0.109
Agawam	diabetes	22576	19.7	3.7	382.1	405.3	0.001	0.000	0.017	0.018	0.030	0.375	0.088	0.087	0.069	0.055	0.113	0.111	0.075	0.038	0.128	0.125
Agawam	hypertension	22576	19.7	3.7	382.1	405.3	0.001	0.000	0.017	0.018	0.131	0.000	0.242	0.235	0.345	0.236	0.344	0.346	0.327	0.220	0.358	0.358
Agawam	obesity	22576	19.7	3.7	382.1	405.3	0.001	0.000	0.017	0.018	0.140	0.000	0.145	0.144	0.232	0.114	0.219	0.220	0.244	0.108	0.226	0.227
Agawam	smoking	22576	19.7	3.7	382.1	405.3	0.001	0.000	0.017	0.018	0.085	0.000	0.224	0.216	0.073	0.186	0.294	0.287	0.076	0.150	0.297	0.290
Alford	asthma	7558	28.0	3.7	22.1	53.8	0.004	0.000	0.003	0.007	0.015	0.000	0.136	0.064	0.103	0.081	0.105	0.104	0.102	0.065	0.104	0.102
Alford	diabetes	7558	28.0	3.7	22.1	53.8	0.004	0.000	0.003	0.007	0.051	0.000	0.023	0.036	0.092	0.080	0.141	0.114	0.084	0.055	0.132	0.105
Alford	hypertension	7558	28.0	3.7	22.1	53.8	0.004	0.000	0.003	0.007	0.119	0.000	0.113	0.109	0.373	0.287	0.337	0.359	0.367	0.260	0.344	0.358
Alford	obesity	7558	28.0	3.7	22.1	53.8	0.004	0.000	0.003	0.007	0.071	0.000	0.064	0.064	0.238	0.134	0.177	0.205	0.230	0.105	0.178	0.200
Alford	smoking	7558	28.0	3.7	22.1	53.8	0.004	0.000	0.003	0.007	0.101	0.136	0.045	0.081	0.068	0.164	0.257	0.170	0.064	0.152	0.264	0.171
Amesbury	asthma	13210	389.7	66.8	131.8	586.2	0.029	0.005	0.010	0.044	0.115	0.092	0.104	0.110	0.097	0.072	0.091	0.092	0.106	0.070	0.104	0.100
Amesbury	diabetes	13210	389.7	66.8	131.8	586.2	0.029	0.005	0.010	0.044	0.070	0.092	0.099	0.079	0.068	0.064	0.117	0.075	0.074	0.056	0.125	0.080
Amesbury	hypertension	13210	389.7	66.8	131.8	586.2	0.029	0.005	0.010	0.044	0.306	0.253	0.244	0.286	0.322	0.243	0.257	0.302	0.325	0.244	0.277	0.307
Amesbury	obesity	13210	389.7	66.8	131.8	586.2	0.029	0.005	0.010	0.044	0.255	0.158	0.160	0.223	0.230	0.136	0.162	0.207	0.262	0.151	0.161	0.231
Amesbury	smoking	13210	389.7	66.8	131.8	586.2	0.029	0.005	0.010	0.044	0.067	0.308	0.371	0.162	0.070	0.169	0.261	0.121	0.077	0.198	0.300	0.137
Amherst	asthma	28035	101.9	8.7	324.6	435.2	0.004	0.000	0.012	0.016	0.074	0.115	0.032	0.043	0.086	0.049	0.081	0.081	0.090	0.061	0.083	0.084
Amherst	diabetes	28035	101.9	8.7	324.6	435.2	0.004	0.000	0.012	0.016	0.050	0.115	0.078	0.072	0.037	0.030	0.063	0.054	0.031	0.041	0.084	0.068
Amherst	hypertension	28035	101.9	8.7	324.6	435.2	0.004	0.000	0.012	0.016	0.140	0.327	0.108	0.120	0.184	0.134	0.173	0.173	0.146	0.132	0.153	0.149
Amherst	obesity	28035	101.9	8.7	324.6	435.2	0.004	0.000	0.012	0.016	0.097	0.115	0.121	0.116	0.165	0.086	0.159	0.155	0.138	0.077	0.136	0.130
Amherst	smoking	28035	101.9	8.7	324.6	435.2	0.004	0.000	0.012	0.016	0.038	0.144	0.175	0.143	0.072	0.163	0.255	0.198	0.075	0.247	0.345	0.270
Andover	asthma	24880	1697.1	156.8	145.1	1998.9	0.068	0.006	0.006	0.080	0.091	0.079	0.063	0.088	0.094	0.067	0.084	0.092	0.099	0.097	0.079	0.097
Andover	diabetes	24880	1697.1	156.8	145.1	1998.9	0.068	0.006	0.006	0.080	0.061	0.086	0.108	0.067	0.078	0.071	0.129	0.080	0.091	0.092	0.146	0.093
Andover	hypertension	24880	1697.1	156.8	145.1	1998.9	0.068	0.006	0.006	0.080	0.249	0.239	0.172	0.243	0.341	0.250	0.266	0.330	0.334	0.281	0.260	0.326
Andover	obesity	24880	1697.1	156.8	145.1	1998.9	0.068	0.006	0.006	0.080	0.179	0.200	0.172	0.180	0.213	0.133	0.147	0.203	0.230	0.164	0.148	0.220
Andover	smoking	24880	1697.1	156.8	145.1	1998.9	0.068	0.006	0.006	0.080	0.037	0.132	0.189	0.055	0.062	0.141	0.232	0.076	0.065	0.138	0.221	0.078
Aquinnah	asthma	1422	18.8	1.0	1.8	21.7	0.013	0.001	0.001	0.015	0.053	0.000	0.545	0.092	0.097	0.067	0.087	0.093	0.083	0.030	0.088	0.079
Aquinnah	diabetes	1422	18.8	1.0	1.8	21.7	0.013	0.001	0.001	0.015	0.000	0.000	0.000	0.000	0.076	0.070	0.133	0.078	0.056	0.045	0.090	0.057
Aquinnah	hypertension	1422	18.8	1.0	1.8	21.7	0.013	0.001	0.001	0.015	0.438	1.000	0.000	0.427	0.287	0.256	0.271	0.286	0.296	0.200	0.239	0.287
Aquinnah	obesity	1422	18.8	1.0	1.8	21.7	0.013	0.001	0.001	0.015	0.248	0.000	0.455	0.254	0.228	0.145	0.166	0.216	0.182	0.096	0.137	0.170
Aquinnah	smoking	1422	18.8	1.0	1.8	21.7	0.013	0.001	0.001	0.015	0.000	1.000	0.000	0.046	0.063	0.133	0.225	0.085	0.044	0.116	0.206	0.066
Arlington	asthma	34470	5772.8	2402.8	280.5	8453.3	0.167	0.070	0.008	0.245	0.107	0.085	0.069	0.099	0.103	0.086	0.081	0.097	0.102	0.099	0.075	0.100
Arlington	diabetes	34470	5772.8	2402.8	280.5	8453.3	0.167	0.070	0.008	0.245	0.058	0.093	0.109	0.070	0.089	0.089	0.125	0.089	0.087	0.077	0.116	0.085
Arlington	hypertension	34470	5772.8	2402.8	280.5	8453.3	0.167	0.070	0.008	0.245	0.251	0.254	0.180	0.250	0.336	0.271	0.232	0.317	0.326	0.271	0.225	0.310
Arlington	obesity	34470	5772.8	2402.8	280.5	8453.3	0.167	0.070	0.008	0.245	0.175	0.161	0.138	0.170	0.224	0.145	0.126	0.200	0.220	0.142	0.119	0.196
Arlington	smoking	34470	5772.8	2402.8	280.5	8453.3	0.167	0.070	0.008	0.245	0.049	0.147	0.259	0.084	0.068	0.167	0.248	0.098	0.060	0.147	0.235	0.087
Ashburnham	asthma	4563	72.0	9.4	192.5	273.9	0.016	0.002	0.042	0.060	0.099	0.000	0.087	0.087	0.095	0.068	0.112	0.106	0.082	0.049	0.100	0.094
Ashburnham	diabetes	4563	72.0	9.4	192.5	273.9	0.016	0.002	0.042	0.060	0.063	0.000	0.152	0.123	0.060	0.052	0.109	0.095	0.051	0.035	0.095	0.081
Ashburnham	hypertension	4563	72.0	9.4	192.5	273.9	0.016	0.002	0.042	0.060	0.282	0.195	0.383	0.350	0.305	0.231	0.315	0.309	0.274	0.199	0.297	0.288
Ashburnham	obesity	4563	72.0	9.4	192.5	273.9	0.016	0.002	0.042	0.060	0.253	0.195	0.283	0.272	0.237	0.122	0.212	0.215	0.203	0.081	0.202	0.198
Ashburnham	smoking	4563	72.0	9.4	192.5	273.9	0.016	0.002	0.042	0.060	0.101	0.212	0.225	0.192	0.076	0.191	0.297	0.241	0.058	0.146	0.283	0.225
Ashby	asthma	2427	61.7	0.7	101.2	163.5	0.025	0.000	0.042	0.067	0.230	0.000	0.054	0.121	0.095	0.068	0.112	0.105	0.090	0.040	0.112	0.103
Ashby	diabetes	2427	61.7	0.7	101.2	163.5	0.025	0.000	0.042	0.067	0.126	0.000	0.116	0.119	0.064	0.054	0.114	0.094	0.059	0.031	0.104	0.085
Ashby	hypertension	2427	61.7	0.7	101.2	163.5	0.025	0.000	0.042	0.067	0.336	0.000	0.353	0.346	0.306	0.239	0.328	0.322	0.297	0.200	0.350	0.332
Ashby	obesity	2427	61.7	0.7	101.2	163.5	0.025	0.000	0.042	0.067	0.378	0.000	0.227	0.283	0.238	0.122	0.209	0.219	0.232	0.086	0.230	0.229
Ashby	smoking	2427	61.7	0.7	101.2	163.5	0.025	0.000	0.042	0.067	0.114	0.000	0.287	0.220	0.076	0.190	0.298	0.216	0.072	0.171	0.310	0.222
Ashfield	asthma	1189	4.0	0.0	62.6	66.6	0.003	0.000	0.053	0.056	0.250	NA	0.109	0.118	0.099	0.076	0.125	0.123	0.071	0.028	0.096	0.094
Ashfield	diabetes	1189	4.0	0.0	62.6	66.6	0.003	0.000	0.053	0.056	0.250	NA	0.035	0.048	0.072	0.060	0.122	0.118	0.048	0.021	0.073	0.071
Ashfield	hypertension	1189	4.0	0.0	62.6	66.6	0.003	0.000	0.053	0.056	0.500	NA	0.177	0.196	0.322	0.261	0.374	0.370	0.292	0.151	0.326	0.324
Ashfield	obesity	1189	4.0	0.0	62.6	66.6	0.003	0.000	0.053	0.056	0.458	NA	0.185	0.202	0.250	0.124	0.228	0.231	0.168	0.064	0.189	0.188
Ashfield	smoking	1189	4.0	0.0	62.6	66.6	0.003	0.000	0.053	0.056	0.000	NA	0.222	0.209	0.079	0.205	0.314	0.300	0.046	0.097	0.245	0.233
Ashland	asthma	13045	3251.2	65.3	486.0	3802.4	0.249	0.005	0.037	0.291	0.077	0.027	0.045	0.072	0.092	0.061	0.087	0.091	0.094	0.068	0.078	0.093
Ashland	diabetes	13045	3251.2	65.3	486.0	3802.4	0.249	0.005	0.037	0.291	0.078	0.123	0.111	0.083	0.069	0.060	0.123	0.072	0.081	0.070	0.135	0.084
Ashland	hypertension	13045	3251.2	65.3	486.0	3802.4	0.249	0.005	0.037	0.291	0.283	0.271	0.209	0.274	0.321	0.235	0.271	0.316	0.319	0.235	0.274	0.315
Ashland	obesity	13045	3251.2	65.3	486.0	3802.4	0.249	0.005	0.037	0.291	0.215	0.139	0.221	0.214	0.219	0.130	0.165	0.216	0.234	0.166	0.181	0.230
Ashland	smoking	13045	3251.2	65.3	486.0	3802.4	0.249	0.005	0.037	0.291	0.089	0.107	0.155	0.098	0.062	0.141	0.237	0.083	0.070	0.124	0.215	0.087
Athol	asthma	10096	79.3	10.1	344.0	433.3	0.008	0.001	0.034	0.043	0.102	0.091	0.168	0.154	0.095	0.069	0.113	0.109	0.115	0.080	0.144	0.137
Athol	diabetes	10096	79.3	10.1	344.0	433.3	0.008	0.001	0.034	0.043	0.063	0.000	0.195	0.166	0.065	0.054	0.111	0.100	0.074	0.045	0.143	0.126
Athol	hypertension	10096	79.3	10.1	344.0	433.3	0.008	0.001	0.034	0.043	0.385	0.388	0.399	0.397	0.330	0.233	0.325	0.330	0.341	0.267	0.359	0.359
Athol	obesity	10096	79.3	10.1	344.0	433.3	0.008	0.001	0.034	0.043	0.467	0.190	0.395	0.403	0.233	0.117	0.213	0.215	0.290	0.109	0.218	0.229
Athol	smoking	10096	79.3	10.1	344.0	433.3	0.008	0.001	0.034	0.043	0.192	0.397	0.317	0.296	0.076	0.190	0.297	0.253	0.091	0.260	0.379	0.322
Attleboro	asthma	32987	1126.1	85.2	548.7	1759.3	0.034	0.003	0.017	0.053	0.115	0.132	0.079	0.104	0.093	0.064	0.090	0.090	0.120	0.116	0.108	0.114
Attleboro	diabetes	32987	1126.1	85.2	548.7	1759.3	0.034	0.003	0.017	0.053	0.080	0.100	0.143	0.100	0.066	0.057	0.112	0.079	0.090	0.078	0.162	0.109
Attleboro	hypertension	32987	1126.1	85.2	548.7	1759.3	0.034	0.003	0.017	0.053	0.288	0.273	0.261	0.279	0.327	0.226	0.262	0.308	0.339	0.298	0.294	0.327
Attleboro	obesity	32987	1126.1	85.2	548.7	1759.3	0.034	0.003	0.017	0.053	0.351	0.234	0.291	0.327	0.221	0.126	0.169	0.205	0.298	0.167	0.188	0.262
Attleboro	smoking	32987	1126.1	85.2	548.7	1759.3	0.034	0.003	0.017	0.053	0.108	0.233	0.252	0.159	0.067	0.157	0.254	0.127	0.093	0.227	0.311	0.164
Auburn	asthma	12707	183.3	19.3	380.2	582.7	0.014	0.002	0.030	0.046	0.087	0.117	0.066	0.074	0.097	0.071	0.109	0.104	0.095	0.074	0.102	0.099
Auburn	diabetes	12707	183.3	19.3	380.2	582.7	0.014	0.002	0.030	0.046	0.062	0.000	0.133	0.106	0.073	0.059	0.120	0.105	0.076	0.051	0.128	0.111
Auburn	hypertension	12707	183.3	19.3	380.2	582.7	0.014	0.002	0.030	0.046	0.184	0.052	0.293	0.251	0.354	0.244	0.327	0.338	0.330	0.239	0.331	0.334
Auburn	obesity	12707	183.3	19.3	380.2	582.7	0.014	0.002	0.030	0.046	0.176	0.117	0.215	0.200	0.229	0.119	0.197	0.203	0.233	0.111	0.203	0.208
Auburn	smoking	12707	183.3	19.3	380.2	582.7	0.014	0.002	0.030	0.046	0.028	0.104	0.293	0.203	0.070	0.172	0.274	0.208	0.067	0.151	0.277	0.209
Avon	asthma	3669	449.8	17.3	252.3	719.3	0.123	0.005	0.069	0.196	0.129	0.014	0.070	0.105	0.094	0.064	0.092	0.091	0.095	0.049	0.092	0.092
Avon	diabetes	3669	449.8	17.3	252.3	719.3	0.123	0.005	0.069	0.196	0.113	0.123	0.180	0.137	0.075	0.063	0.124	0.088	0.082	0.065	0.127	0.093
Avon	hypertension	3669	449.8	17.3	252.3	719.3	0.123	0.005	0.069	0.196	0.330	0.123	0.317	0.321	0.315	0.245	0.296	0.312	0.332	0.245	0.314	0.328
Avon	obesity	3669	449.8	17.3	252.3	719.3	0.123	0.005	0.069	0.196	0.361	0.174	0.281	0.329	0.226	0.127	0.174	0.209	0.242	0.122	0.209	0.230
Avon	smoking	3669	449.8	17.3	252.3	719.3	0.123	0.005	0.069	0.196	0.129	0.026	0.245	0.168	0.064	0.142	0.239	0.119	0.071	0.141	0.227	0.120
Ayer	asthma	5935	502.1	53.6	162.4	717.5	0.085	0.009	0.027	0.121	0.127	0.066	0.103	0.117	0.090	0.059	0.084	0.085	0.100	0.054	0.093	0.094
Ayer	diabetes	5935	502.1	53.6	162.4	717.5	0.085	0.009	0.027	0.121	0.084	0.149	0.145	0.103	0.060	0.053	0.105	0.068	0.065	0.044	0.110	0.072
Ayer	hypertension	5935	502.1	53.6	162.4	717.5	0.085	0.009	0.027	0.121	0.295	0.232	0.278	0.287	0.272	0.213	0.240	0.262	0.286	0.219	0.264	0.277
Ayer	obesity	5935	502.1	53.6	162.4	717.5	0.085	0.009	0.027	0.121	0.287	0.194	0.313	0.286	0.219	0.125	0.164	0.197	0.248	0.118	0.180	0.220
Ayer	smoking	5935	502.1	53.6	162.4	717.5	0.085	0.009	0.027	0.121	0.119	0.098	0.193	0.134	0.067	0.155	0.253	0.116	0.075	0.178	0.279	0.129
Barnstable	asthma	35388	603.9	65.3	7994.8	8664.0	0.017	0.002	0.226	0.245	0.097	0.037	0.079	0.080	0.098	0.072	0.117	0.114	0.095	0.067	0.111	0.108
Barnstable	diabetes	35388	603.9	65.3	7994.8	8664.0	0.017	0.002	0.226	0.245	0.087	0.056	0.085	0.085	0.077	0.061	0.123	0.112	0.073	0.042	0.120	0.111
Barnstable	hypertension	35388	603.9	65.3	7994.8	8664.0	0.017	0.002	0.226	0.245	0.363	0.257	0.320	0.323	0.355	0.253	0.360	0.361	0.343	0.232	0.351	0.352
Barnstable	obesity	35388	603.9	65.3	7994.8	8664.0	0.017	0.002	0.226	0.245	0.229	0.135	0.209	0.210	0.237	0.117	0.216	0.223	0.228	0.093	0.207	0.209
Barnstable	smoking	35388	603.9	65.3	7994.8	8664.0	0.017	0.002	0.226	0.245	0.048	0.149	0.341	0.320	0.072	0.179	0.284	0.253	0.066	0.147	0.275	0.247
Barre	asthma	4028	25.8	1.1	79.1	106.0	0.006	0.000	0.020	0.026	0.000	0.000	0.046	0.034	0.095	0.069	0.110	0.107	0.099	0.050	0.118	0.113
Barre	diabetes	4028	25.8	1.1	79.1	106.0	0.006	0.000	0.020	0.026	0.000	0.000	0.102	0.076	0.067	0.056	0.115	0.104	0.060	0.028	0.110	0.099
Barre	hypertension	4028	25.8	1.1	79.1	106.0	0.006	0.000	0.020	0.026	0.194	0.000	0.262	0.243	0.316	0.241	0.325	0.322	0.307	0.202	0.348	0.338
Barre	obesity	4028	25.8	1.1	79.1	106.0	0.006	0.000	0.020	0.026	0.145	0.000	0.277	0.242	0.237	0.122	0.206	0.210	0.238	0.090	0.207	0.212
Barre	smoking	4028	25.8	1.1	79.1	106.0	0.006	0.000	0.020	0.026	0.039	0.077	0.233	0.184	0.075	0.188	0.293	0.251	0.073	0.182	0.332	0.280
Becket	asthma	1858	2.8	0.0	114.6	117.4	0.002	0.000	0.062	0.063	0.235	NA	0.220	0.221	0.097	0.073	0.128	0.127	0.084	0.036	0.120	0.118
Becket	diabetes	1858	2.8	0.0	114.6	117.4	0.002	0.000	0.062	0.063	0.000	NA	0.079	0.077	0.074	0.059	0.123	0.121	0.064	0.030	0.100	0.099
Becket	hypertension	1858	2.8	0.0	114.6	117.4	0.002	0.000	0.062	0.063	0.000	NA	0.350	0.341	0.337	0.260	0.389	0.387	0.322	0.204	0.396	0.394
Becket	obesity	1858	2.8	0.0	114.6	117.4	0.002	0.000	0.062	0.063	0.000	NA	0.316	0.308	0.250	0.120	0.236	0.237	0.225	0.073	0.249	0.248
Becket	smoking	1858	2.8	0.0	114.6	117.4	0.002	0.000	0.062	0.063	0.353	NA	0.372	0.372	0.078	0.202	0.313	0.307	0.063	0.148	0.299	0.292
Bedford	asthma	10246	1821.5	130.3	91.0	2042.6	0.178	0.013	0.009	0.199	0.102	0.078	0.050	0.099	0.093	0.066	0.084	0.092	0.103	0.090	0.082	0.102
Bedford	diabetes	10246	1821.5	130.3	91.0	2042.6	0.178	0.013	0.009	0.199	0.084	0.154	0.178	0.092	0.083	0.073	0.135	0.083	0.092	0.069	0.141	0.091
Bedford	hypertension	10246	1821.5	130.3	91.0	2042.6	0.178	0.013	0.009	0.199	0.334	0.212	0.237	0.322	0.344	0.255	0.280	0.338	0.356	0.284	0.285	0.351
Bedford	obesity	10246	1821.5	130.3	91.0	2042.6	0.178	0.013	0.009	0.199	0.233	0.152	0.255	0.229	0.209	0.129	0.145	0.201	0.228	0.123	0.152	0.218
Bedford	smoking	10246	1821.5	130.3	91.0	2042.6	0.178	0.013	0.009	0.199	0.049	0.141	0.154	0.059	0.058	0.132	0.223	0.069	0.059	0.124	0.210	0.069
Belchertown	asthma	10895	23.4	1.7	121.7	146.8	0.002	0.000	0.011	0.013	0.000	0.000	0.114	0.094	0.094	0.067	0.110	0.108	0.097	0.073	0.109	0.107
Belchertown	diabetes	10895	23.4	1.7	121.7	146.8	0.002	0.000	0.011	0.013	0.000	0.000	0.096	0.079	0.062	0.053	0.110	0.105	0.066	0.040	0.120	0.114
Belchertown	hypertension	10895	23.4	1.7	121.7	146.8	0.002	0.000	0.011	0.013	0.142	0.000	0.161	0.156	0.321	0.229	0.315	0.312	0.309	0.225	0.321	0.316
Belchertown	obesity	10895	23.4	1.7	121.7	146.8	0.002	0.000	0.011	0.013	0.206	0.000	0.064	0.086	0.230	0.119	0.207	0.205	0.242	0.109	0.204	0.203
Belchertown	smoking	10895	23.4	1.7	121.7	146.8	0.002	0.000	0.011	0.013	0.075	0.000	0.217	0.192	0.074	0.185	0.292	0.265	0.073	0.167	0.303	0.273
Bellingham	asthma	12999	885.2	19.1	276.0	1180.3	0.068	0.001	0.021	0.091	0.115	0.052	0.090	0.108	0.090	0.060	0.087	0.089	0.111	0.078	0.104	0.109
Bellingham	diabetes	12999	885.2	19.1	276.0	1180.3	0.068	0.001	0.021	0.091	0.111	0.055	0.115	0.111	0.058	0.052	0.112	0.069	0.070	0.055	0.141	0.085
Bellingham	hypertension	12999	885.2	19.1	276.0	1180.3	0.068	0.001	0.021	0.091	0.342	0.320	0.295	0.331	0.302	0.220	0.254	0.292	0.309	0.264	0.296	0.308
Bellingham	obesity	12999	885.2	19.1	276.0	1180.3	0.068	0.001	0.021	0.091	0.297	0.228	0.284	0.293	0.218	0.127	0.168	0.206	0.277	0.133	0.200	0.259
Bellingham	smoking	12999	885.2	19.1	276.0	1180.3	0.068	0.001	0.021	0.091	0.120	0.174	0.351	0.174	0.066	0.153	0.250	0.111	0.086	0.213	0.308	0.140
Belmont	asthma	18778	3036.9	754.6	179.8	3969.2	0.162	0.040	0.010	0.211	0.089	0.046	0.031	0.078	0.100	0.078	0.082	0.094	0.101	0.099	0.073	0.099
Belmont	diabetes	18778	3036.9	754.6	179.8	3969.2	0.162	0.040	0.010	0.211	0.052	0.076	0.086	0.058	0.088	0.084	0.129	0.087	0.099	0.093	0.137	0.097
Belmont	hypertension	18778	3036.9	754.6	179.8	3969.2	0.162	0.040	0.010	0.211	0.235	0.212	0.136	0.226	0.343	0.265	0.249	0.327	0.336	0.282	0.255	0.324
Belmont	obesity	18778	3036.9	754.6	179.8	3969.2	0.162	0.040	0.010	0.211	0.154	0.131	0.129	0.149	0.218	0.139	0.132	0.205	0.230	0.158	0.146	0.218
Belmont	smoking	18778	3036.9	754.6	179.8	3969.2	0.162	0.040	0.010	0.211	0.038	0.103	0.145	0.055	0.063	0.152	0.237	0.081	0.066	0.135	0.217	0.080
Berkley	asthma	4927	85.8	2.4	87.2	174.3	0.017	0.000	0.018	0.035	0.079	0.000	0.133	0.104	0.093	0.063	0.099	0.092	0.095	0.054	0.100	0.094
Berkley	diabetes	4927	85.8	2.4	87.2	174.3	0.017	0.000	0.018	0.035	0.024	0.000	0.080	0.052	0.056	0.050	0.105	0.072	0.051	0.029	0.099	0.067
Berkley	hypertension	4927	85.8	2.4	87.2	174.3	0.017	0.000	0.018	0.035	0.249	0.000	0.246	0.244	0.282	0.221	0.274	0.275	0.271	0.200	0.285	0.272
Berkley	obesity	4927	85.8	2.4	87.2	174.3	0.017	0.000	0.018	0.035	0.302	0.000	0.304	0.299	0.231	0.126	0.192	0.211	0.228	0.092	0.191	0.208
Berkley	smoking	4927	85.8	2.4	87.2	174.3	0.017	0.000	0.018	0.035	0.124	0.310	0.422	0.275	0.074	0.180	0.283	0.165	0.068	0.169	0.304	0.171
Berlin	asthma	2439	286.8	4.8	43.9	335.5	0.118	0.002	0.018	0.138	0.100	0.000	0.135	0.103	0.094	0.066	0.091	0.093	0.089	0.035	0.091	0.088
Berlin	diabetes	2439	286.8	4.8	43.9	335.5	0.118	0.002	0.018	0.138	0.059	0.000	0.046	0.057	0.074	0.066	0.133	0.080	0.070	0.044	0.107	0.074
Berlin	hypertension	2439	286.8	4.8	43.9	335.5	0.118	0.002	0.018	0.138	0.238	0.207	0.176	0.229	0.323	0.256	0.293	0.321	0.339	0.206	0.297	0.335
Berlin	obesity	2439	286.8	4.8	43.9	335.5	0.118	0.002	0.018	0.138	0.207	0.000	0.176	0.200	0.224	0.132	0.165	0.217	0.215	0.118	0.166	0.209
Berlin	smoking	2439	286.8	4.8	43.9	335.5	0.118	0.002	0.018	0.138	0.065	0.000	0.184	0.080	0.063	0.145	0.238	0.085	0.059	0.124	0.220	0.079
Bernardston	asthma	2069	2.2	1.4	5.3	8.9	0.001	0.001	0.003	0.004	0.000	0.000	0.188	0.126	0.099	0.075	0.111	0.105	0.096	0.042	0.113	0.103
Bernardston	diabetes	2069	2.2	1.4	5.3	8.9	0.001	0.001	0.003	0.004	0.462	0.000	0.000	0.112	0.081	0.067	0.132	0.115	0.076	0.029	0.107	0.095
Bernardston	hypertension	2069	2.2	1.4	5.3	8.9	0.001	0.001	0.003	0.004	0.462	0.000	0.516	0.421	0.345	0.270	0.350	0.345	0.358	0.217	0.379	0.366
Bernardston	obesity	2069	2.2	1.4	5.3	8.9	0.001	0.001	0.003	0.004	0.462	0.000	0.297	0.290	0.239	0.127	0.196	0.194	0.243	0.090	0.208	0.200
Bernardston	smoking	2069	2.2	1.4	5.3	8.9	0.001	0.001	0.003	0.004	0.000	0.000	0.000	0.000	0.070	0.174	0.275	0.222	0.063	0.137	0.270	0.214
Beverly	asthma	31801	6231.6	226.7	1299.8	7758.0	0.196	0.007	0.041	0.244	0.144	0.093	0.088	0.133	0.093	0.063	0.088	0.090	0.114	0.102	0.104	0.110
Beverly	diabetes	31801	6231.6	226.7	1299.8	7758.0	0.196	0.007	0.041	0.244	0.118	0.049	0.123	0.117	0.063	0.056	0.113	0.071	0.073	0.063	0.147	0.083
Beverly	hypertension	31801	6231.6	226.7	1299.8	7758.0	0.196	0.007	0.041	0.244	0.381	0.208	0.235	0.352	0.325	0.222	0.255	0.315	0.327	0.258	0.258	0.318
Beverly	obesity	31801	6231.6	226.7	1299.8	7758.0	0.196	0.007	0.041	0.244	0.294	0.157	0.048	0.249	0.213	0.125	0.164	0.205	0.253	0.156	0.145	0.233
Beverly	smoking	31801	6231.6	226.7	1299.8	7758.0	0.196	0.007	0.041	0.244	0.098	0.243	0.282	0.133	0.065	0.149	0.242	0.104	0.077	0.202	0.295	0.125
Billerica	asthma	32904	6389.5	570.9	540.4	7500.8	0.194	0.017	0.016	0.228	0.122	0.091	0.090	0.117	0.093	0.064	0.082	0.090	0.103	0.072	0.090	0.100
Billerica	diabetes	32904	6389.5	570.9	540.4	7500.8	0.194	0.017	0.016	0.228	0.104	0.132	0.118	0.107	0.067	0.061	0.116	0.069	0.084	0.084	0.144	0.087
Billerica	hypertension	32904	6389.5	570.9	540.4	7500.8	0.194	0.017	0.016	0.228	0.335	0.328	0.300	0.332	0.313	0.231	0.243	0.305	0.307	0.259	0.279	0.304
Billerica	obesity	32904	6389.5	570.9	540.4	7500.8	0.194	0.017	0.016	0.228	0.330	0.274	0.263	0.321	0.216	0.131	0.151	0.205	0.265	0.173	0.190	0.253
Billerica	smoking	32904	6389.5	570.9	540.4	7500.8	0.194	0.017	0.016	0.228	0.115	0.166	0.202	0.125	0.065	0.149	0.240	0.082	0.088	0.195	0.279	0.107
Blackstone	asthma	6903	190.8	4.1	140.3	335.1	0.028	0.001	0.020	0.049	0.106	0.000	0.105	0.104	0.091	0.060	0.091	0.090	0.103	0.058	0.105	0.103
Blackstone	diabetes	6903	190.8	4.1	140.3	335.1	0.028	0.001	0.020	0.049	0.045	0.000	0.073	0.056	0.056	0.050	0.109	0.079	0.063	0.047	0.121	0.088
Blackstone	hypertension	6903	190.8	4.1	140.3	335.1	0.028	0.001	0.020	0.049	0.258	0.000	0.234	0.245	0.283	0.216	0.256	0.268	0.292	0.233	0.287	0.287
Blackstone	obesity	6903	190.8	4.1	140.3	335.1	0.028	0.001	0.020	0.049	0.197	0.000	0.289	0.233	0.218	0.127	0.175	0.199	0.257	0.121	0.200	0.230
Blackstone	smoking	6903	190.8	4.1	140.3	335.1	0.028	0.001	0.020	0.049	0.129	0.245	0.395	0.242	0.067	0.156	0.253	0.154	0.078	0.195	0.295	0.179
Blandford	asthma	974	0.3	0.0	263.3	263.6	0.000	0.000	0.270	0.271	0.000	NA	0.233	0.233	0.095	0.070	0.126	0.126	0.077	0.033	0.112	0.112
Blandford	diabetes	974	0.3	0.0	263.3	263.6	0.000	0.000	0.270	0.271	0.000	NA	0.074	0.074	0.066	0.053	0.113	0.113	0.045	0.019	0.077	0.077
Blandford	hypertension	974	0.3	0.0	263.3	263.6	0.000	0.000	0.270	0.271	0.000	NA	0.313	0.313	0.303	0.243	0.371	0.371	0.280	0.181	0.351	0.351
Blandford	obesity	974	0.3	0.0	263.3	263.6	0.000	0.000	0.270	0.271	0.000	NA	0.248	0.248	0.246	0.115	0.239	0.239	0.187	0.044	0.223	0.223
Blandford	smoking	974	0.3	0.0	263.3	263.6	0.000	0.000	0.270	0.271	0.000	NA	0.254	0.254	0.081	0.214	0.327	0.327	0.050	0.135	0.297	0.297
Bolton	asthma	3620	630.3	12.8	55.3	698.4	0.174	0.004	0.015	0.193	0.090	0.000	0.035	0.084	0.092	0.062	0.089	0.091	0.089	0.052	0.084	0.087
Bolton	diabetes	3620	630.3	12.8	55.3	698.4	0.174	0.004	0.015	0.193	0.050	0.000	0.156	0.057	0.066	0.060	0.125	0.070	0.057	0.038	0.098	0.059
Bolton	hypertension	3620	630.3	12.8	55.3	698.4	0.174	0.004	0.015	0.193	0.258	0.131	0.220	0.253	0.299	0.241	0.271	0.293	0.307	0.215	0.245	0.298
Bolton	obesity	3620	630.3	12.8	55.3	698.4	0.174	0.004	0.015	0.193	0.189	0.157	0.156	0.186	0.224	0.136	0.165	0.217	0.199	0.099	0.139	0.192
Bolton	smoking	3620	630.3	12.8	55.3	698.4	0.174	0.004	0.015	0.193	0.046	0.131	0.154	0.056	0.064	0.147	0.244	0.078	0.048	0.115	0.215	0.062
Boston	asthma	543027	69484.1	18372.8	69857.2	157690.0	0.128	0.034	0.129	0.290	0.102	0.090	0.093	0.097	0.093	0.058	0.073	0.086	0.104	0.075	0.079	0.096
Boston	diabetes	543027	69484.1	18372.8	69857.2	157690.0	0.128	0.034	0.129	0.290	0.090	0.096	0.125	0.106	0.075	0.060	0.095	0.083	0.098	0.122	0.140	0.117
Boston	hypertension	543027	69484.1	18372.8	69857.2	157690.0	0.128	0.034	0.129	0.290	0.270	0.226	0.211	0.239	0.271	0.206	0.217	0.255	0.278	0.239	0.216	0.259
Boston	obesity	543027	69484.1	18372.8	69857.2	157690.0	0.128	0.034	0.129	0.290	0.224	0.152	0.144	0.180	0.225	0.126	0.157	0.197	0.258	0.206	0.166	0.222
Boston	smoking	543027	69484.1	18372.8	69857.2	157690.0	0.128	0.034	0.129	0.290	0.080	0.213	0.343	0.212	0.067	0.146	0.237	0.133	0.097	0.200	0.257	0.158
Bourne	asthma	17656	1108.5	17.7	416.8	1543.0	0.063	0.001	0.024	0.087	0.062	0.000	0.107	0.073	0.097	0.069	0.098	0.095	0.101	0.053	0.104	0.100
Bourne	diabetes	17656	1108.5	17.7	416.8	1543.0	0.063	0.001	0.024	0.087	0.052	0.000	0.085	0.060	0.077	0.066	0.133	0.089	0.080	0.048	0.133	0.091
Bourne	hypertension	17656	1108.5	17.7	416.8	1543.0	0.063	0.001	0.024	0.087	0.221	0.132	0.292	0.239	0.348	0.257	0.313	0.340	0.351	0.233	0.340	0.348
Bourne	obesity	17656	1108.5	17.7	416.8	1543.0	0.063	0.001	0.024	0.087	0.144	0.156	0.198	0.159	0.225	0.128	0.174	0.207	0.242	0.125	0.189	0.224
Bourne	smoking	17656	1108.5	17.7	416.8	1543.0	0.063	0.001	0.024	0.087	0.045	0.226	0.421	0.149	0.064	0.147	0.241	0.126	0.069	0.150	0.261	0.135
Boxborough	asthma	3929	807.4	25.1	53.7	885.4	0.206	0.006	0.014	0.225	0.099	0.120	0.000	0.094	0.087	0.057	0.081	0.085	0.077	0.045	0.068	0.075
Boxborough	diabetes	3929	807.4	25.1	53.7	885.4	0.206	0.006	0.014	0.225	0.053	0.040	0.160	0.059	0.065	0.060	0.120	0.067	0.059	0.067	0.108	0.060
Boxborough	hypertension	3929	807.4	25.1	53.7	885.4	0.206	0.006	0.014	0.225	0.262	0.120	0.345	0.263	0.273	0.227	0.254	0.273	0.262	0.215	0.232	0.262
Boxborough	obesity	3929	807.4	25.1	53.7	885.4	0.206	0.006	0.014	0.225	0.178	0.090	0.200	0.177	0.198	0.124	0.146	0.194	0.169	0.103	0.155	0.167
Boxborough	smoking	3929	807.4	25.1	53.7	885.4	0.206	0.006	0.014	0.225	0.048	0.080	0.104	0.052	0.061	0.135	0.230	0.072	0.053	0.114	0.194	0.064
Boxford	asthma	6050	740.9	33.4	29.3	803.7	0.122	0.006	0.005	0.133	0.100	0.055	0.210	0.102	0.096	0.068	0.091	0.095	0.094	0.067	0.087	0.092
Boxford	diabetes	6050	740.9	33.4	29.3	803.7	0.122	0.006	0.005	0.133	0.073	0.060	0.151	0.076	0.075	0.068	0.135	0.077	0.071	0.058	0.117	0.072
Boxford	hypertension	6050	740.9	33.4	29.3	803.7	0.122	0.006	0.005	0.133	0.326	0.180	0.307	0.319	0.340	0.262	0.286	0.334	0.342	0.267	0.270	0.336
Boxford	obesity	6050	740.9	33.4	29.3	803.7	0.122	0.006	0.005	0.133	0.190	0.090	0.051	0.181	0.229	0.139	0.160	0.223	0.218	0.110	0.151	0.212
Boxford	smoking	6050	740.9	33.4	29.3	803.7	0.122	0.006	0.005	0.133	0.050	0.085	0.307	0.061	0.064	0.149	0.242	0.073	0.052	0.130	0.220	0.060
Boylston	asthma	3357	202.2	5.8	74.6	282.6	0.060	0.002	0.022	0.084	0.080	0.000	0.079	0.078	0.093	0.065	0.094	0.091	0.082	0.039	0.083	0.080
Boylston	diabetes	3357	202.2	5.8	74.6	282.6	0.060	0.002	0.022	0.084	0.037	0.014	0.082	0.049	0.071	0.061	0.126	0.083	0.063	0.042	0.100	0.070
Boylston	hypertension	3357	202.2	5.8	74.6	282.6	0.060	0.002	0.022	0.084	0.245	0.014	0.203	0.229	0.316	0.244	0.294	0.309	0.312	0.193	0.275	0.300
Boylston	obesity	3357	202.2	5.8	74.6	282.6	0.060	0.002	0.022	0.084	0.163	0.371	0.150	0.164	0.222	0.127	0.172	0.211	0.192	0.108	0.160	0.187
Boylston	smoking	3357	202.2	5.8	74.6	282.6	0.060	0.002	0.022	0.084	0.051	0.014	0.249	0.103	0.064	0.149	0.247	0.112	0.052	0.107	0.212	0.094
Braintree	asthma	27916	10707.1	151.1	2197.3	13043.4	0.384	0.005	0.079	0.467	0.123	0.081	0.105	0.120	0.091	0.062	0.088	0.090	0.107	0.098	0.094	0.105
Braintree	diabetes	27916	10707.1	151.1	2197.3	13043.4	0.384	0.005	0.079	0.467	0.097	0.083	0.188	0.112	0.072	0.062	0.125	0.079	0.095	0.099	0.172	0.106
Braintree	hypertension	27916	10707.1	151.1	2197.3	13043.4	0.384	0.005	0.079	0.467	0.372	0.226	0.237	0.348	0.344	0.234	0.278	0.335	0.345	0.292	0.302	0.340
Braintree	obesity	27916	10707.1	151.1	2197.3	13043.4	0.384	0.005	0.079	0.467	0.278	0.204	0.224	0.268	0.210	0.124	0.162	0.202	0.264	0.173	0.190	0.252
Braintree	smoking	27916	10707.1	151.1	2197.3	13043.4	0.384	0.005	0.079	0.467	0.096	0.181	0.264	0.125	0.060	0.135	0.229	0.088	0.082	0.176	0.257	0.111
Brewster	asthma	8015	124.3	6.9	1383.0	1514.2	0.016	0.001	0.173	0.189	0.119	0.024	0.121	0.120	0.102	0.080	0.133	0.129	0.086	0.068	0.109	0.106
Brewster	diabetes	8015	124.3	6.9	1383.0	1514.2	0.016	0.001	0.173	0.189	0.065	0.024	0.062	0.062	0.084	0.067	0.137	0.130	0.073	0.038	0.116	0.110
Brewster	hypertension	8015	124.3	6.9	1383.0	1514.2	0.016	0.001	0.173	0.189	0.421	0.169	0.337	0.343	0.409	0.280	0.417	0.416	0.375	0.230	0.372	0.373
Brewster	obesity	8015	124.3	6.9	1383.0	1514.2	0.016	0.001	0.173	0.189	0.242	0.000	0.176	0.181	0.243	0.119	0.230	0.232	0.201	0.086	0.187	0.190
Brewster	smoking	8015	124.3	6.9	1383.0	1514.2	0.016	0.001	0.173	0.189	0.030	0.205	0.332	0.307	0.072	0.182	0.287	0.265	0.049	0.104	0.242	0.222
Bridgewater	asthma	20184	1331.3	41.8	543.3	1916.3	0.066	0.002	0.027	0.095	0.111	0.048	0.114	0.110	0.091	0.059	0.086	0.088	0.099	0.069	0.092	0.096
Bridgewater	diabetes	20184	1331.3	41.8	543.3	1916.3	0.066	0.002	0.027	0.095	0.085	0.098	0.117	0.094	0.062	0.052	0.106	0.071	0.066	0.072	0.138	0.082
Bridgewater	hypertension	20184	1331.3	41.8	543.3	1916.3	0.066	0.002	0.027	0.095	0.339	0.313	0.305	0.329	0.302	0.213	0.250	0.287	0.275	0.231	0.260	0.270
Bridgewater	obesity	20184	1331.3	41.8	543.3	1916.3	0.066	0.002	0.027	0.095	0.338	0.270	0.204	0.298	0.216	0.120	0.166	0.200	0.233	0.140	0.178	0.215
Bridgewater	smoking	20184	1331.3	41.8	543.3	1916.3	0.066	0.002	0.027	0.095	0.084	0.072	0.321	0.150	0.068	0.153	0.248	0.117	0.084	0.214	0.309	0.146
Brimfield	asthma	2943	13.7	1.0	41.2	55.8	0.005	0.000	0.014	0.019	0.000	0.000	0.093	0.069	0.095	0.067	0.108	0.104	0.088	0.037	0.110	0.104
Brimfield	diabetes	2943	13.7	1.0	41.2	55.8	0.005	0.000	0.014	0.019	0.073	0.000	0.123	0.109	0.064	0.055	0.117	0.101	0.059	0.038	0.104	0.090
Brimfield	hypertension	2943	13.7	1.0	41.2	55.8	0.005	0.000	0.014	0.019	0.220	0.000	0.291	0.269	0.309	0.242	0.318	0.316	0.307	0.201	0.325	0.321
Brimfield	obesity	2943	13.7	1.0	41.2	55.8	0.005	0.000	0.014	0.019	0.165	0.000	0.257	0.230	0.239	0.126	0.202	0.207	0.231	0.103	0.205	0.207
Brimfield	smoking	2943	13.7	1.0	41.2	55.8	0.005	0.000	0.014	0.019	0.146	0.000	0.265	0.231	0.074	0.185	0.290	0.239	0.069	0.171	0.296	0.243
Brockton	asthma	67992	4165.3	466.3	24102.8	28726.7	0.061	0.007	0.354	0.423	0.143	0.073	0.074	0.084	0.097	0.058	0.096	0.097	0.128	0.109	0.115	0.117
Brockton	diabetes	67992	4165.3	466.3	24102.8	28726.7	0.061	0.007	0.354	0.423	0.154	0.110	0.163	0.161	0.085	0.060	0.109	0.105	0.141	0.136	0.206	0.189
Brockton	hypertension	67992	4165.3	466.3	24102.8	28726.7	0.061	0.007	0.354	0.423	0.414	0.267	0.378	0.381	0.355	0.235	0.317	0.327	0.387	0.329	0.362	0.368
Brockton	obesity	67992	4165.3	466.3	24102.8	28726.7	0.061	0.007	0.354	0.423	0.420	0.239	0.272	0.293	0.263	0.128	0.218	0.230	0.386	0.250	0.280	0.301
Brockton	smoking	67992	4165.3	466.3	24102.8	28726.7	0.061	0.007	0.354	0.423	0.113	0.192	0.215	0.200	0.069	0.149	0.252	0.205	0.134	0.231	0.295	0.249
Brookfield	asthma	2634	15.0	1.0	36.4	52.4	0.006	0.000	0.014	0.020	0.133	0.000	0.082	0.095	0.093	0.065	0.103	0.101	0.085	0.038	0.104	0.098
Brookfield	diabetes	2634	15.0	1.0	36.4	52.4	0.006	0.000	0.014	0.020	0.183	0.000	0.167	0.169	0.064	0.055	0.115	0.102	0.055	0.035	0.097	0.086
Brookfield	hypertension	2634	15.0	1.0	36.4	52.4	0.006	0.000	0.014	0.020	0.206	1.000	0.247	0.250	0.301	0.235	0.308	0.307	0.293	0.200	0.303	0.301
Brookfield	obesity	2634	15.0	1.0	36.4	52.4	0.006	0.000	0.014	0.020	0.089	0.833	0.263	0.224	0.231	0.121	0.198	0.204	0.210	0.082	0.190	0.193
Brookfield	smoking	2634	15.0	1.0	36.4	52.4	0.006	0.000	0.014	0.020	0.067	0.000	0.211	0.165	0.072	0.174	0.279	0.236	0.059	0.154	0.280	0.234
Brookline	asthma	41199	6037.9	429.9	525.6	6992.1	0.147	0.010	0.013	0.170	0.079	0.043	0.081	0.077	0.087	0.055	0.072	0.082	0.090	0.075	0.065	0.085
Brookline	diabetes	41199	6037.9	429.9	525.6	6992.1	0.147	0.010	0.013	0.170	0.054	0.044	0.121	0.058	0.061	0.054	0.101	0.063	0.061	0.077	0.122	0.066
Brookline	hypertension	41199	6037.9	429.9	525.6	6992.1	0.147	0.010	0.013	0.170	0.243	0.090	0.204	0.231	0.260	0.192	0.204	0.249	0.240	0.202	0.191	0.232
Brookline	obesity	41199	6037.9	429.9	525.6	6992.1	0.147	0.010	0.013	0.170	0.122	0.085	0.118	0.119	0.183	0.114	0.134	0.173	0.175	0.134	0.135	0.167
Brookline	smoking	41199	6037.9	429.9	525.6	6992.1	0.147	0.010	0.013	0.170	0.041	0.092	0.224	0.058	0.059	0.128	0.217	0.074	0.067	0.140	0.219	0.081
Buckland	asthma	127	1.4	0.0	3.8	5.2	0.011	0.000	0.030	0.041	0.000	NA	0.289	0.210	0.098	0.074	0.123	0.121	0.110	0.041	0.171	0.165
Buckland	diabetes	127	1.4	0.0	3.8	5.2	0.011	0.000	0.030	0.041	0.000	NA	0.000	0.000	0.078	0.065	0.133	0.126	0.042	0.012	0.079	0.074
Buckland	hypertension	127	1.4	0.0	3.8	5.2	0.011	0.000	0.030	0.041	0.000	NA	0.111	0.081	0.296	0.270	0.389	0.381	0.363	0.281	0.377	0.378
Buckland	obesity	127	1.4	0.0	3.8	5.2	0.011	0.000	0.030	0.041	0.000	NA	0.089	0.065	0.243	0.121	0.222	0.225	0.210	0.017	0.171	0.176
Buckland	smoking	127	1.4	0.0	3.8	5.2	0.011	0.000	0.030	0.041	0.000	NA	0.089	0.065	0.072	0.182	0.285	0.269	0.036	0.193	0.320	0.299
Burlington	asthma	19770	4284.2	422.8	183.8	4890.8	0.217	0.021	0.009	0.247	0.110	0.078	0.022	0.104	0.094	0.066	0.081	0.091	0.103	0.091	0.079	0.100
Burlington	diabetes	19770	4284.2	422.8	183.8	4890.8	0.217	0.021	0.009	0.247	0.114	0.128	0.127	0.115	0.082	0.073	0.130	0.082	0.100	0.096	0.154	0.100
Burlington	hypertension	19770	4284.2	422.8	183.8	4890.8	0.217	0.021	0.009	0.247	0.330	0.319	0.231	0.325	0.341	0.249	0.264	0.334	0.342	0.285	0.280	0.338
Burlington	obesity	19770	4284.2	422.8	183.8	4890.8	0.217	0.021	0.009	0.247	0.262	0.227	0.174	0.256	0.209	0.130	0.140	0.201	0.242	0.163	0.163	0.233
Burlington	smoking	19770	4284.2	422.8	183.8	4890.8	0.217	0.021	0.009	0.247	0.078	0.129	0.161	0.085	0.059	0.132	0.221	0.069	0.071	0.141	0.220	0.080
Cambridge	asthma	116649	19786.1	20254.1	2299.2	42337.9	0.170	0.174	0.020	0.363	0.087	0.097	0.056	0.090	0.103	0.084	0.067	0.091	0.095	0.089	0.061	0.087
Cambridge	diabetes	116649	19786.1	20254.1	2299.2	42337.9	0.170	0.174	0.020	0.363	0.059	0.115	0.101	0.088	0.077	0.078	0.094	0.078	0.066	0.083	0.091	0.074
Cambridge	hypertension	116649	19786.1	20254.1	2299.2	42337.9	0.170	0.174	0.020	0.363	0.212	0.290	0.165	0.247	0.262	0.227	0.166	0.246	0.235	0.220	0.147	0.226
Cambridge	obesity	116649	19786.1	20254.1	2299.2	42337.9	0.170	0.174	0.020	0.363	0.156	0.171	0.135	0.162	0.214	0.138	0.107	0.175	0.181	0.131	0.094	0.156
Cambridge	smoking	116649	19786.1	20254.1	2299.2	42337.9	0.170	0.174	0.020	0.363	0.058	0.147	0.241	0.111	0.074	0.183	0.254	0.128	0.064	0.185	0.257	0.125
Canton	asthma	16967	4972.6	74.8	495.9	5536.7	0.293	0.004	0.029	0.326	0.106	0.017	0.090	0.104	0.092	0.062	0.086	0.094	0.100	0.088	0.087	0.101
Canton	diabetes	16967	4972.6	74.8	495.9	5536.7	0.293	0.004	0.029	0.326	0.073	0.067	0.152	0.080	0.074	0.064	0.128	0.079	0.087	0.095	0.151	0.093
Canton	hypertension	16967	4972.6	74.8	495.9	5536.7	0.293	0.004	0.029	0.326	0.283	0.145	0.275	0.281	0.341	0.239	0.275	0.336	0.342	0.293	0.275	0.338
Canton	obesity	16967	4972.6	74.8	495.9	5536.7	0.293	0.004	0.029	0.326	0.232	0.150	0.224	0.231	0.215	0.129	0.160	0.210	0.242	0.145	0.172	0.235
Canton	smoking	16967	4972.6	74.8	495.9	5536.7	0.293	0.004	0.029	0.326	0.059	0.101	0.217	0.073	0.059	0.129	0.222	0.072	0.064	0.148	0.223	0.077
Carlisle	asthma	3711	1125.8	16.4	19.7	1161.9	0.303	0.004	0.005	0.313	0.085	0.061	0.178	0.086	0.096	0.068	0.092	0.095	0.090	0.062	0.080	0.089
Carlisle	diabetes	3711	1125.8	16.4	19.7	1161.9	0.303	0.004	0.005	0.313	0.058	0.000	0.114	0.058	0.090	0.079	0.155	0.091	0.081	0.058	0.122	0.083
Carlisle	hypertension	3711	1125.8	16.4	19.7	1161.9	0.303	0.004	0.005	0.313	0.262	0.231	0.246	0.261	0.356	0.283	0.321	0.357	0.370	0.265	0.287	0.370
Carlisle	obesity	3711	1125.8	16.4	19.7	1161.9	0.303	0.004	0.005	0.313	0.162	0.065	0.034	0.159	0.223	0.140	0.159	0.223	0.197	0.106	0.142	0.197
Carlisle	smoking	3711	1125.8	16.4	19.7	1161.9	0.303	0.004	0.005	0.313	0.022	0.215	0.051	0.025	0.059	0.131	0.223	0.062	0.044	0.089	0.172	0.046
Carver	asthma	9144	1110.3	7.4	270.6	1388.3	0.121	0.001	0.030	0.152	0.118	0.000	0.118	0.118	0.095	0.065	0.093	0.094	0.124	0.083	0.122	0.123
Carver	diabetes	9144	1110.3	7.4	270.6	1388.3	0.121	0.001	0.030	0.152	0.086	0.000	0.127	0.093	0.074	0.065	0.132	0.084	0.083	0.043	0.154	0.095
Carver	hypertension	9144	1110.3	7.4	270.6	1388.3	0.121	0.001	0.030	0.152	0.327	0.270	0.354	0.332	0.345	0.253	0.297	0.337	0.371	0.286	0.345	0.366
Carver	obesity	9144	1110.3	7.4	270.6	1388.3	0.121	0.001	0.030	0.152	0.314	0.393	0.230	0.298	0.227	0.132	0.171	0.215	0.291	0.119	0.178	0.268
Carver	smoking	9144	1110.3	7.4	270.6	1388.3	0.121	0.001	0.030	0.152	0.133	0.270	0.412	0.188	0.064	0.145	0.239	0.100	0.077	0.203	0.308	0.124
Charlemont	asthma	1161	0.4	0.0	17.7	18.1	0.000	0.000	0.015	0.016	0.000	NA	0.226	0.221	0.098	0.075	0.123	0.123	0.080	0.031	0.117	0.117
Charlemont	diabetes	1161	0.4	0.0	17.7	18.1	0.000	0.000	0.015	0.016	0.000	NA	0.170	0.166	0.078	0.063	0.125	0.125	0.064	0.041	0.100	0.100
Charlemont	hypertension	1161	0.4	0.0	17.7	18.1	0.000	0.000	0.015	0.016	0.000	NA	0.321	0.313	0.327	0.258	0.373	0.373	0.313	0.213	0.376	0.376
Charlemont	obesity	1161	0.4	0.0	17.7	18.1	0.000	0.000	0.015	0.016	0.000	NA	0.396	0.387	0.235	0.117	0.219	0.219	0.203	0.065	0.245	0.245
Charlemont	smoking	1161	0.4	0.0	17.7	18.1	0.000	0.000	0.015	0.016	0.000	NA	0.387	0.378	0.074	0.187	0.292	0.292	0.058	0.151	0.277	0.277
Charlton	asthma	10104	84.2	4.1	180.6	268.8	0.008	0.000	0.018	0.027	0.056	0.245	0.101	0.089	0.094	0.066	0.105	0.102	0.098	0.069	0.110	0.107
Charlton	diabetes	10104	84.2	4.1	180.6	268.8	0.008	0.000	0.018	0.027	0.083	0.000	0.108	0.098	0.061	0.052	0.110	0.098	0.067	0.050	0.124	0.110
Charlton	hypertension	10104	84.2	4.1	180.6	268.8	0.008	0.000	0.018	0.027	0.173	0.245	0.267	0.237	0.314	0.227	0.297	0.301	0.304	0.244	0.316	0.313
Charlton	obesity	10104	84.2	4.1	180.6	268.8	0.008	0.000	0.018	0.027	0.166	0.000	0.223	0.202	0.228	0.122	0.198	0.205	0.253	0.113	0.218	0.226
Charlton	smoking	10104	84.2	4.1	180.6	268.8	0.008	0.000	0.018	0.027	0.053	0.245	0.335	0.246	0.073	0.178	0.282	0.223	0.077	0.189	0.307	0.242
Chatham	asthma	5147	147.3	4.5	963.3	1115.1	0.029	0.001	0.187	0.217	0.080	0.222	0.113	0.109	0.104	0.082	0.131	0.126	0.083	0.049	0.108	0.103
Chatham	diabetes	5147	147.3	4.5	963.3	1115.1	0.029	0.001	0.187	0.217	0.074	0.000	0.051	0.054	0.099	0.077	0.151	0.140	0.074	0.034	0.102	0.097
Chatham	hypertension	5147	147.3	4.5	963.3	1115.1	0.029	0.001	0.187	0.217	0.461	0.000	0.384	0.393	0.417	0.303	0.444	0.441	0.405	0.233	0.386	0.392
Chatham	obesity	5147	147.3	4.5	963.3	1115.1	0.029	0.001	0.187	0.217	0.196	0.000	0.199	0.198	0.247	0.120	0.221	0.228	0.184	0.063	0.177	0.180
Chatham	smoking	5147	147.3	4.5	963.3	1115.1	0.029	0.001	0.187	0.217	0.054	0.000	0.321	0.284	0.066	0.165	0.266	0.231	0.038	0.086	0.205	0.176
Chelmsford	asthma	27007	5737.3	139.9	562.2	6436.5	0.212	0.005	0.021	0.238	0.102	0.072	0.112	0.102	0.092	0.063	0.088	0.091	0.101	0.082	0.087	0.100
Chelmsford	diabetes	27007	5737.3	139.9	562.2	6436.5	0.212	0.005	0.021	0.238	0.099	0.110	0.155	0.104	0.072	0.064	0.129	0.075	0.084	0.069	0.145	0.087
Chelmsford	hypertension	27007	5737.3	139.9	562.2	6436.5	0.212	0.005	0.021	0.238	0.356	0.304	0.299	0.350	0.338	0.243	0.278	0.332	0.338	0.264	0.291	0.333
Chelmsford	obesity	27007	5737.3	139.9	562.2	6436.5	0.212	0.005	0.021	0.238	0.282	0.208	0.272	0.279	0.213	0.129	0.158	0.208	0.240	0.146	0.172	0.233
Chelmsford	smoking	27007	5737.3	139.9	562.2	6436.5	0.212	0.005	0.021	0.238	0.081	0.124	0.182	0.091	0.061	0.136	0.230	0.075	0.068	0.140	0.233	0.082
Chelsea	asthma	27849	1032.8	8663.0	961.4	10653.2	0.037	0.311	0.035	0.383	0.119	0.112	0.074	0.109	0.128	0.127	0.062	0.131	0.144	0.152	0.071	0.149
Chelsea	diabetes	27849	1032.8	8663.0	961.4	10653.2	0.037	0.311	0.035	0.383	0.125	0.124	0.128	0.124	0.121	0.123	0.101	0.127	0.163	0.184	0.124	0.174
Chelsea	hypertension	27849	1032.8	8663.0	961.4	10653.2	0.037	0.311	0.035	0.383	0.309	0.253	0.199	0.253	0.286	0.298	0.146	0.291	0.332	0.364	0.177	0.340
Chelsea	obesity	27849	1032.8	8663.0	961.4	10653.2	0.037	0.311	0.035	0.383	0.309	0.162	0.139	0.174	0.269	0.183	0.093	0.241	0.354	0.296	0.128	0.324
Chelsea	smoking	27849	1032.8	8663.0	961.4	10653.2	0.037	0.311	0.035	0.383	0.135	0.215	0.292	0.214	0.089	0.226	0.285	0.172	0.134	0.284	0.282	0.210
Cheshire	asthma	2590	1.0	0.0	11.0	12.0	0.000	0.000	0.004	0.005	0.000	NA	0.098	0.090	0.098	0.073	0.112	0.112	0.109	0.058	0.135	0.135
Cheshire	diabetes	2590	1.0	0.0	11.0	12.0	0.000	0.000	0.004	0.005	0.000	NA	0.182	0.167	0.075	0.063	0.126	0.126	0.069	0.031	0.119	0.119
Cheshire	hypertension	2590	1.0	0.0	11.0	12.0	0.000	0.000	0.004	0.005	0.000	NA	0.182	0.167	0.336	0.259	0.343	0.343	0.350	0.260	0.377	0.377
Cheshire	obesity	2590	1.0	0.0	11.0	12.0	0.000	0.000	0.004	0.005	0.000	NA	0.341	0.313	0.238	0.124	0.202	0.202	0.259	0.070	0.209	0.209
Cheshire	smoking	2590	1.0	0.0	11.0	12.0	0.000	0.000	0.004	0.005	0.000	NA	0.500	0.458	0.072	0.179	0.281	0.281	0.067	0.200	0.331	0.331
Chester	asthma	1130	3.0	0.0	438.3	441.3	0.003	0.000	0.388	0.390	0.000	NA	0.211	0.209	0.091	0.065	0.119	0.118	0.083	0.031	0.116	0.116
Chester	diabetes	1130	3.0	0.0	438.3	441.3	0.003	0.000	0.388	0.390	0.000	NA	0.112	0.111	0.057	0.046	0.099	0.099	0.043	0.016	0.077	0.077
Chester	hypertension	1130	3.0	0.0	438.3	441.3	0.003	0.000	0.388	0.390	0.000	NA	0.412	0.409	0.270	0.218	0.333	0.332	0.262	0.155	0.333	0.333
Chester	obesity	1130	3.0	0.0	438.3	441.3	0.003	0.000	0.388	0.390	0.333	NA	0.323	0.324	0.239	0.111	0.235	0.235	0.204	0.056	0.220	0.219
Chester	smoking	1130	3.0	0.0	438.3	441.3	0.003	0.000	0.388	0.390	0.000	NA	0.304	0.302	0.084	0.218	0.335	0.332	0.065	0.164	0.338	0.335
Chesterfield	asthma	562	0.0	0.0	158.8	158.8	0.000	0.000	0.282	0.282	NA	NA	0.197	0.197	0.099	0.075	0.133	0.133	0.068	0.019	0.110	0.110
Chesterfield	diabetes	562	0.0	0.0	158.8	158.8	0.000	0.000	0.282	0.282	NA	NA	0.151	0.151	0.074	0.058	0.123	0.123	0.048	0.024	0.069	0.069
Chesterfield	hypertension	562	0.0	0.0	158.8	158.8	0.000	0.000	0.282	0.282	NA	NA	0.330	0.330	0.302	0.261	0.399	0.399	0.289	0.168	0.374	0.374
Chesterfield	obesity	562	0.0	0.0	158.8	158.8	0.000	0.000	0.282	0.282	NA	NA	0.332	0.332	0.250	0.119	0.241	0.241	0.174	0.047	0.248	0.248
Chesterfield	smoking	562	0.0	0.0	158.8	158.8	0.000	0.000	0.282	0.282	NA	NA	0.222	0.222	0.078	0.205	0.317	0.317	0.047	0.119	0.252	0.252
Chicopee	asthma	43438	29.4	6.8	3993.3	4029.5	0.001	0.000	0.092	0.093	0.110	0.000	0.134	0.133	0.095	0.066	0.116	0.115	0.113	0.095	0.127	0.126
Chicopee	diabetes	43438	29.4	6.8	3993.3	4029.5	0.001	0.000	0.092	0.093	0.034	0.000	0.152	0.151	0.066	0.049	0.104	0.103	0.087	0.056	0.155	0.153
Chicopee	hypertension	43438	29.4	6.8	3993.3	4029.5	0.001	0.000	0.092	0.093	0.105	0.000	0.308	0.306	0.332	0.219	0.330	0.328	0.335	0.252	0.362	0.359
Chicopee	obesity	43438	29.4	6.8	3993.3	4029.5	0.001	0.000	0.092	0.093	0.229	0.000	0.223	0.223	0.232	0.109	0.226	0.228	0.294	0.138	0.254	0.256
Chicopee	smoking	43438	29.4	6.8	3993.3	4029.5	0.001	0.000	0.092	0.093	0.085	0.341	0.384	0.381	0.075	0.188	0.299	0.296	0.105	0.220	0.343	0.339
Chilmark	asthma	1422	18.8	1.0	1.8	21.7	0.013	0.001	0.001	0.015	0.053	0.000	0.545	0.092	0.097	0.067	0.087	0.093	0.083	0.030	0.088	0.079
Chilmark	diabetes	1422	18.8	1.0	1.8	21.7	0.013	0.001	0.001	0.015	0.000	0.000	0.000	0.000	0.076	0.070	0.133	0.078	0.056	0.045	0.090	0.057
Chilmark	hypertension	1422	18.8	1.0	1.8	21.7	0.013	0.001	0.001	0.015	0.438	1.000	0.000	0.427	0.287	0.256	0.271	0.286	0.296	0.200	0.239	0.287
Chilmark	obesity	1422	18.8	1.0	1.8	21.7	0.013	0.001	0.001	0.015	0.248	0.000	0.455	0.254	0.228	0.145	0.166	0.216	0.182	0.096	0.137	0.170
Chilmark	smoking	1422	18.8	1.0	1.8	21.7	0.013	0.001	0.001	0.015	0.000	1.000	0.000	0.046	0.063	0.133	0.225	0.085	0.044	0.116	0.206	0.066
Clarksburg	asthma	12390	19.0	3.0	38.8	60.8	0.002	0.000	0.003	0.005	0.263	0.278	0.148	0.191	0.097	0.072	0.106	0.102	0.132	0.103	0.153	0.145
Clarksburg	diabetes	12390	19.0	3.0	38.8	60.8	0.002	0.000	0.003	0.005	0.000	0.000	0.129	0.082	0.071	0.059	0.117	0.102	0.085	0.050	0.154	0.133
Clarksburg	hypertension	12390	19.0	3.0	38.8	60.8	0.002	0.000	0.003	0.005	0.259	0.000	0.258	0.246	0.344	0.242	0.313	0.315	0.382	0.308	0.348	0.352
Clarksburg	obesity	12390	19.0	3.0	38.8	60.8	0.002	0.000	0.003	0.005	0.053	0.000	0.191	0.139	0.227	0.119	0.192	0.193	0.309	0.114	0.183	0.207
Clarksburg	smoking	12390	19.0	3.0	38.8	60.8	0.002	0.000	0.003	0.005	0.105	0.000	0.398	0.287	0.072	0.175	0.274	0.219	0.088	0.274	0.367	0.292
Clinton	asthma	10688	588.3	35.2	1084.5	1706.6	0.055	0.003	0.101	0.160	0.105	0.126	0.063	0.079	0.092	0.062	0.100	0.093	0.091	0.055	0.095	0.089
Clinton	diabetes	10688	588.3	35.2	1084.5	1706.6	0.055	0.003	0.101	0.160	0.094	0.000	0.128	0.113	0.060	0.048	0.102	0.086	0.066	0.050	0.117	0.098
Clinton	hypertension	10688	588.3	35.2	1084.5	1706.6	0.055	0.003	0.101	0.160	0.306	0.105	0.240	0.260	0.294	0.210	0.281	0.292	0.282	0.192	0.286	0.290
Clinton	obesity	10688	588.3	35.2	1084.5	1706.6	0.055	0.003	0.101	0.160	0.303	0.117	0.233	0.255	0.224	0.115	0.199	0.214	0.232	0.137	0.210	0.223
Clinton	smoking	10688	588.3	35.2	1084.5	1706.6	0.055	0.003	0.101	0.160	0.131	0.239	0.140	0.139	0.072	0.174	0.279	0.190	0.082	0.162	0.280	0.194
Cohasset	asthma	5973	1528.3	13.8	254.1	1796.2	0.256	0.002	0.043	0.301	0.100	0.055	0.129	0.104	0.094	0.064	0.092	0.093	0.085	0.058	0.085	0.085
Cohasset	diabetes	5973	1528.3	13.8	254.1	1796.2	0.256	0.002	0.043	0.301	0.055	0.078	0.264	0.084	0.068	0.060	0.127	0.077	0.063	0.054	0.105	0.069
Cohasset	hypertension	5973	1528.3	13.8	254.1	1796.2	0.256	0.002	0.043	0.301	0.306	0.137	0.222	0.293	0.328	0.243	0.286	0.321	0.329	0.234	0.247	0.316
Cohasset	obesity	5973	1528.3	13.8	254.1	1796.2	0.256	0.002	0.043	0.301	0.193	0.007	0.196	0.192	0.223	0.131	0.170	0.214	0.198	0.110	0.142	0.189
Cohasset	smoking	5973	1528.3	13.8	254.1	1796.2	0.256	0.002	0.043	0.301	0.047	0.163	0.223	0.073	0.064	0.147	0.243	0.090	0.047	0.115	0.205	0.070
Colrain	asthma	1384	0.3	0.3	6.2	6.7	0.000	0.000	0.004	0.005	0.000	0.000	0.000	0.000	0.101	0.081	0.111	0.111	0.104	0.047	0.131	0.126
Colrain	diabetes	1384	0.3	0.3	6.2	6.7	0.000	0.000	0.004	0.005	0.000	0.000	0.000	0.000	0.081	0.071	0.125	0.120	0.067	0.025	0.096	0.090
Colrain	hypertension	1384	0.3	0.3	6.2	6.7	0.000	0.000	0.004	0.005	0.000	0.000	0.257	0.238	0.324	0.271	0.334	0.327	0.350	0.239	0.353	0.343
Colrain	obesity	1384	0.3	0.3	6.2	6.7	0.000	0.000	0.004	0.005	0.000	0.000	0.000	0.000	0.240	0.128	0.189	0.187	0.240	0.063	0.177	0.173
Colrain	smoking	1384	0.3	0.3	6.2	6.7	0.000	0.000	0.004	0.005	0.000	0.000	0.162	0.150	0.076	0.196	0.293	0.281	0.060	0.183	0.316	0.302
Concord	asthma	14575	5343.3	89.5	60.1	5492.9	0.367	0.006	0.004	0.377	0.101	0.038	0.079	0.100	0.095	0.065	0.088	0.093	0.104	0.082	0.086	0.102
Concord	diabetes	14575	5343.3	89.5	60.1	5492.9	0.367	0.006	0.004	0.377	0.055	0.019	0.050	0.055	0.083	0.072	0.143	0.083	0.095	0.070	0.154	0.094
Concord	hypertension	14575	5343.3	89.5	60.1	5492.9	0.367	0.006	0.004	0.377	0.282	0.215	0.189	0.280	0.375	0.266	0.301	0.371	0.376	0.277	0.313	0.372
Concord	obesity	14575	5343.3	89.5	60.1	5492.9	0.367	0.006	0.004	0.377	0.148	0.113	0.182	0.148	0.224	0.135	0.158	0.221	0.249	0.155	0.165	0.245
Concord	smoking	14575	5343.3	89.5	60.1	5492.9	0.367	0.006	0.004	0.377	0.035	0.075	0.165	0.037	0.059	0.129	0.220	0.065	0.064	0.125	0.220	0.070
Conway	asthma	1342	2.0	1.0	8.7	11.7	0.001	0.001	0.006	0.009	0.000	0.000	0.010	0.007	0.100	0.077	0.118	0.111	0.077	0.032	0.099	0.088
Conway	diabetes	1342	2.0	1.0	8.7	11.7	0.001	0.001	0.006	0.009	0.000	0.000	0.000	0.000	0.075	0.065	0.127	0.110	0.056	0.030	0.082	0.070
Conway	hypertension	1342	2.0	1.0	8.7	11.7	0.001	0.001	0.006	0.009	0.000	0.000	0.154	0.114	0.325	0.268	0.352	0.331	0.308	0.185	0.326	0.298
Conway	obesity	1342	2.0	1.0	8.7	11.7	0.001	0.001	0.006	0.009	0.000	0.000	0.038	0.029	0.246	0.130	0.207	0.199	0.188	0.074	0.193	0.172
Conway	smoking	1342	2.0	1.0	8.7	11.7	0.001	0.001	0.006	0.009	0.000	0.000	0.356	0.264	0.076	0.194	0.296	0.246	0.050	0.114	0.244	0.194
Cummington	asthma	818	2.0	1.0	294.3	297.3	0.002	0.001	0.360	0.363	0.500	0.000	0.181	0.183	0.098	0.076	0.131	0.131	0.078	0.026	0.117	0.116
Cummington	diabetes	818	2.0	1.0	294.3	297.3	0.002	0.001	0.360	0.363	0.000	0.000	0.098	0.097	0.073	0.057	0.122	0.121	0.053	0.017	0.076	0.076
Cummington	hypertension	818	2.0	1.0	294.3	297.3	0.002	0.001	0.360	0.363	0.000	0.000	0.278	0.275	0.328	0.257	0.395	0.394	0.325	0.155	0.372	0.371
Cummington	obesity	818	2.0	1.0	294.3	297.3	0.002	0.001	0.360	0.363	0.000	0.000	0.281	0.278	0.245	0.116	0.237	0.236	0.189	0.061	0.202	0.201
Cummington	smoking	818	2.0	1.0	294.3	297.3	0.002	0.001	0.360	0.363	0.500	1.000	0.139	0.144	0.077	0.199	0.310	0.309	0.050	0.109	0.264	0.263
Dalton	asthma	5528	11.8	0.0	53.9	65.8	0.002	0.000	0.010	0.012	0.085	NA	0.219	0.195	0.096	0.070	0.112	0.109	0.088	0.048	0.110	0.106
Dalton	diabetes	5528	11.8	0.0	53.9	65.8	0.002	0.000	0.010	0.012	0.000	NA	0.046	0.037	0.070	0.057	0.118	0.110	0.068	0.047	0.114	0.106
Dalton	hypertension	5528	11.8	0.0	53.9	65.8	0.002	0.000	0.010	0.012	0.169	NA	0.250	0.236	0.336	0.242	0.335	0.339	0.322	0.215	0.334	0.336
Dalton	obesity	5528	11.8	0.0	53.9	65.8	0.002	0.000	0.010	0.012	0.254	NA	0.362	0.342	0.232	0.118	0.207	0.212	0.225	0.103	0.208	0.212
Dalton	smoking	5528	11.8	0.0	53.9	65.8	0.002	0.000	0.010	0.012	0.000	NA	0.274	0.224	0.072	0.181	0.286	0.255	0.067	0.160	0.285	0.254
Danvers	asthma	21386	3426.6	230.8	534.6	4190.1	0.160	0.011	0.025	0.196	0.114	0.126	0.069	0.109	0.096	0.070	0.091	0.092	0.106	0.086	0.098	0.102
Danvers	diabetes	21386	3426.6	230.8	534.6	4190.1	0.160	0.011	0.025	0.196	0.108	0.092	0.104	0.107	0.077	0.068	0.130	0.084	0.093	0.082	0.155	0.101
Danvers	hypertension	21386	3426.6	230.8	534.6	4190.1	0.160	0.011	0.025	0.196	0.388	0.215	0.243	0.360	0.362	0.252	0.284	0.353	0.357	0.284	0.308	0.353
Danvers	obesity	21386	3426.6	230.8	534.6	4190.1	0.160	0.011	0.025	0.196	0.295	0.234	0.066	0.262	0.221	0.130	0.160	0.213	0.262	0.159	0.178	0.250
Danvers	smoking	21386	3426.6	230.8	534.6	4190.1	0.160	0.011	0.025	0.196	0.077	0.201	0.278	0.110	0.063	0.146	0.237	0.092	0.076	0.175	0.265	0.107
Dartmouth	asthma	27220	172.3	15.8	1168.1	1355.3	0.006	0.001	0.043	0.050	0.072	0.000	0.186	0.169	0.094	0.067	0.111	0.108	0.089	0.072	0.097	0.096
Dartmouth	diabetes	27220	172.3	15.8	1168.1	1355.3	0.006	0.001	0.043	0.050	0.057	0.116	0.135	0.125	0.065	0.052	0.107	0.101	0.068	0.062	0.132	0.124
Dartmouth	hypertension	27220	172.3	15.8	1168.1	1355.3	0.006	0.001	0.043	0.050	0.342	0.190	0.368	0.363	0.328	0.222	0.320	0.322	0.285	0.225	0.324	0.320
Dartmouth	obesity	27220	172.3	15.8	1168.1	1355.3	0.006	0.001	0.043	0.050	0.175	0.000	0.329	0.306	0.220	0.108	0.209	0.209	0.214	0.103	0.241	0.237
Dartmouth	smoking	27220	172.3	15.8	1168.1	1355.3	0.006	0.001	0.043	0.050	0.029	0.233	0.324	0.285	0.074	0.182	0.287	0.262	0.081	0.173	0.298	0.273
Dedham	asthma	19577	8061.0	115.8	387.0	8559.3	0.412	0.006	0.020	0.437	0.124	0.053	0.076	0.121	0.094	0.062	0.084	0.092	0.106	0.080	0.088	0.104
Dedham	diabetes	19577	8061.0	115.8	387.0	8559.3	0.412	0.006	0.020	0.437	0.097	0.060	0.116	0.097	0.076	0.064	0.128	0.078	0.096	0.090	0.160	0.098
Dedham	hypertension	19577	8061.0	115.8	387.0	8559.3	0.412	0.006	0.020	0.437	0.350	0.168	0.194	0.341	0.349	0.240	0.272	0.346	0.354	0.273	0.293	0.351
Dedham	obesity	19577	8061.0	115.8	387.0	8559.3	0.412	0.006	0.020	0.437	0.259	0.152	0.162	0.253	0.219	0.130	0.157	0.218	0.264	0.180	0.182	0.260
Dedham	smoking	19577	8061.0	115.8	387.0	8559.3	0.412	0.006	0.020	0.437	0.102	0.159	0.222	0.108	0.058	0.128	0.218	0.067	0.077	0.155	0.234	0.085
Deerfield	asthma	4692	9.6	1.0	46.8	57.4	0.002	0.000	0.010	0.012	0.078	0.000	0.107	0.100	0.095	0.069	0.113	0.110	0.085	0.039	0.104	0.101
Deerfield	diabetes	4692	9.6	1.0	46.8	57.4	0.002	0.000	0.010	0.012	0.000	0.000	0.112	0.091	0.066	0.056	0.118	0.108	0.058	0.027	0.092	0.086
Deerfield	hypertension	4692	9.6	1.0	46.8	57.4	0.002	0.000	0.010	0.012	0.000	0.000	0.262	0.213	0.309	0.241	0.333	0.327	0.312	0.177	0.321	0.320
Deerfield	obesity	4692	9.6	1.0	46.8	57.4	0.002	0.000	0.010	0.012	0.043	0.000	0.112	0.099	0.235	0.123	0.212	0.213	0.211	0.094	0.191	0.192
Deerfield	smoking	4692	9.6	1.0	46.8	57.4	0.002	0.000	0.010	0.012	0.104	0.000	0.183	0.167	0.073	0.180	0.287	0.251	0.058	0.123	0.257	0.225
Dennis	asthma	12303	270.9	14.7	2428.2	2713.8	0.022	0.001	0.197	0.221	0.122	0.045	0.107	0.108	0.103	0.081	0.129	0.123	0.095	0.063	0.122	0.116
Dennis	diabetes	12303	270.9	14.7	2428.2	2713.8	0.022	0.001	0.197	0.221	0.107	0.068	0.085	0.087	0.092	0.073	0.145	0.133	0.081	0.041	0.125	0.115
Dennis	hypertension	12303	270.9	14.7	2428.2	2713.8	0.022	0.001	0.197	0.221	0.454	0.261	0.379	0.386	0.407	0.290	0.423	0.421	0.404	0.263	0.407	0.409
Dennis	obesity	12303	270.9	14.7	2428.2	2713.8	0.022	0.001	0.197	0.221	0.257	0.063	0.202	0.207	0.239	0.119	0.219	0.225	0.219	0.073	0.204	0.208
Dennis	smoking	12303	270.9	14.7	2428.2	2713.8	0.022	0.001	0.197	0.221	0.043	0.136	0.405	0.367	0.067	0.165	0.266	0.234	0.051	0.122	0.245	0.213
Dighton	asthma	5544	82.1	2.0	76.6	160.7	0.015	0.000	0.014	0.029	0.094	0.000	0.132	0.111	0.094	0.065	0.099	0.097	0.093	0.037	0.109	0.101
Dighton	diabetes	5544	82.1	2.0	76.6	160.7	0.015	0.000	0.014	0.029	0.078	0.500	0.112	0.100	0.064	0.055	0.114	0.093	0.068	0.042	0.110	0.091
Dighton	hypertension	5544	82.1	2.0	76.6	160.7	0.015	0.000	0.014	0.029	0.223	0.500	0.279	0.253	0.298	0.233	0.294	0.291	0.305	0.212	0.338	0.319
Dighton	obesity	5544	82.1	2.0	76.6	160.7	0.015	0.000	0.014	0.029	0.252	0.000	0.337	0.289	0.231	0.124	0.189	0.202	0.257	0.109	0.233	0.238
Dighton	smoking	5544	82.1	2.0	76.6	160.7	0.015	0.000	0.014	0.029	0.019	0.000	0.429	0.214	0.072	0.173	0.274	0.188	0.080	0.184	0.299	0.206
Douglas	asthma	6363	141.9	3.7	81.1	226.7	0.022	0.001	0.013	0.036	0.069	0.159	0.079	0.074	0.093	0.063	0.094	0.091	0.097	0.049	0.098	0.094
Douglas	diabetes	6363	141.9	3.7	81.1	226.7	0.022	0.001	0.013	0.036	0.044	0.000	0.111	0.067	0.064	0.055	0.116	0.080	0.071	0.043	0.116	0.084
Douglas	hypertension	6363	141.9	3.7	81.1	226.7	0.022	0.001	0.013	0.036	0.267	0.273	0.248	0.260	0.304	0.232	0.275	0.298	0.314	0.208	0.297	0.311
Douglas	obesity	6363	141.9	3.7	81.1	226.7	0.022	0.001	0.013	0.036	0.186	0.273	0.210	0.196	0.227	0.129	0.177	0.212	0.250	0.143	0.189	0.231
Douglas	smoking	6363	141.9	3.7	81.1	226.7	0.022	0.001	0.013	0.036	0.099	0.091	0.314	0.176	0.068	0.161	0.260	0.142	0.076	0.158	0.268	0.149
Dover	asthma	3945	997.3	10.8	13.8	1021.8	0.253	0.003	0.004	0.259	0.073	0.093	0.036	0.072	0.093	0.063	0.088	0.091	0.086	0.052	0.076	0.084
Dover	diabetes	3945	997.3	10.8	13.8	1021.8	0.253	0.003	0.004	0.259	0.054	0.186	0.027	0.055	0.078	0.068	0.138	0.077	0.071	0.058	0.114	0.071
Dover	hypertension	3945	997.3	10.8	13.8	1021.8	0.253	0.003	0.004	0.259	0.267	0.163	0.253	0.266	0.331	0.258	0.293	0.330	0.332	0.236	0.266	0.330
Dover	obesity	3945	997.3	10.8	13.8	1021.8	0.253	0.003	0.004	0.259	0.122	0.008	0.213	0.122	0.220	0.135	0.158	0.216	0.195	0.113	0.149	0.191
Dover	smoking	3945	997.3	10.8	13.8	1021.8	0.253	0.003	0.004	0.259	0.036	0.085	0.113	0.038	0.060	0.134	0.228	0.065	0.048	0.100	0.186	0.053
Dracut	asthma	23299	2185.2	130.0	1154.6	3469.8	0.094	0.006	0.050	0.149	0.112	0.081	0.144	0.121	0.092	0.062	0.091	0.090	0.106	0.077	0.099	0.102
Dracut	diabetes	23299	2185.2	130.0	1154.6	3469.8	0.094	0.006	0.050	0.149	0.111	0.100	0.130	0.117	0.063	0.055	0.110	0.075	0.084	0.070	0.151	0.101
Dracut	hypertension	23299	2185.2	130.0	1154.6	3469.8	0.094	0.006	0.050	0.149	0.363	0.362	0.315	0.347	0.316	0.222	0.264	0.301	0.310	0.246	0.308	0.310
Dracut	obesity	23299	2185.2	130.0	1154.6	3469.8	0.094	0.006	0.050	0.149	0.337	0.284	0.303	0.324	0.220	0.124	0.173	0.205	0.282	0.178	0.216	0.260
Dracut	smoking	23299	2185.2	130.0	1154.6	3469.8	0.094	0.006	0.050	0.149	0.113	0.136	0.201	0.143	0.068	0.157	0.255	0.126	0.098	0.198	0.301	0.161
Dudley	asthma	8364	56.4	1.0	194.3	251.8	0.007	0.000	0.023	0.030	0.083	0.000	0.069	0.072	0.092	0.063	0.105	0.102	0.091	0.054	0.110	0.107
Dudley	diabetes	8364	56.4	1.0	194.3	251.8	0.007	0.000	0.023	0.030	0.036	0.000	0.109	0.092	0.056	0.047	0.100	0.091	0.060	0.055	0.121	0.108
Dudley	hypertension	8364	56.4	1.0	194.3	251.8	0.007	0.000	0.023	0.030	0.284	0.000	0.243	0.251	0.294	0.211	0.290	0.293	0.274	0.217	0.306	0.301
Dudley	obesity	8364	56.4	1.0	194.3	251.8	0.007	0.000	0.023	0.030	0.256	0.667	0.218	0.228	0.222	0.113	0.202	0.207	0.237	0.113	0.229	0.232
Dudley	smoking	8364	56.4	1.0	194.3	251.8	0.007	0.000	0.023	0.030	0.090	1.000	0.284	0.244	0.076	0.188	0.294	0.243	0.087	0.219	0.333	0.277
Dunstable	asthma	2454	262.3	3.8	23.1	289.2	0.107	0.002	0.009	0.118	0.116	0.261	0.025	0.111	0.095	0.065	0.092	0.094	0.086	0.038	0.086	0.086
Dunstable	diabetes	2454	262.3	3.8	23.1	289.2	0.107	0.002	0.009	0.118	0.045	0.261	0.108	0.053	0.072	0.065	0.132	0.077	0.065	0.045	0.103	0.068
Dunstable	hypertension	2454	262.3	3.8	23.1	289.2	0.107	0.002	0.009	0.118	0.307	0.370	0.509	0.324	0.307	0.251	0.287	0.306	0.310	0.211	0.285	0.308
Dunstable	obesity	2454	262.3	3.8	23.1	289.2	0.107	0.002	0.009	0.118	0.275	0.000	0.094	0.256	0.221	0.135	0.165	0.216	0.203	0.105	0.170	0.200
Dunstable	smoking	2454	262.3	3.8	23.1	289.2	0.107	0.002	0.009	0.118	0.101	0.109	0.123	0.103	0.063	0.145	0.238	0.079	0.053	0.116	0.214	0.067
Duxbury	asthma	11153	4283.4	22.3	207.6	4513.3	0.384	0.002	0.019	0.405	0.093	0.000	0.079	0.092	0.096	0.065	0.092	0.095	0.097	0.071	0.095	0.097
Duxbury	diabetes	11153	4283.4	22.3	207.6	4513.3	0.384	0.002	0.019	0.405	0.060	0.000	0.115	0.062	0.074	0.066	0.137	0.076	0.077	0.071	0.136	0.080
Duxbury	hypertension	11153	4283.4	22.3	207.6	4513.3	0.384	0.002	0.019	0.405	0.295	0.045	0.247	0.292	0.357	0.257	0.295	0.353	0.360	0.272	0.280	0.356
Duxbury	obesity	11153	4283.4	22.3	207.6	4513.3	0.384	0.002	0.019	0.405	0.203	0.090	0.174	0.201	0.224	0.136	0.166	0.221	0.231	0.140	0.150	0.227
Duxbury	smoking	11153	4283.4	22.3	207.6	4513.3	0.384	0.002	0.019	0.405	0.048	0.190	0.201	0.056	0.061	0.138	0.230	0.069	0.057	0.141	0.227	0.064
East Bridgewater	asthma	10770	1078.5	20.0	305.1	1402.6	0.100	0.002	0.028	0.130	0.120	0.038	0.131	0.121	0.094	0.065	0.093	0.092	0.111	0.066	0.114	0.110
East Bridgewater	diabetes	10770	1078.5	20.0	305.1	1402.6	0.100	0.002	0.028	0.130	0.090	0.300	0.118	0.099	0.067	0.059	0.123	0.075	0.081	0.058	0.149	0.090
East Bridgewater	hypertension	10770	1078.5	20.0	305.1	1402.6	0.100	0.002	0.028	0.130	0.360	0.546	0.317	0.353	0.329	0.237	0.281	0.321	0.339	0.258	0.330	0.337
East Bridgewater	obesity	10770	1078.5	20.0	305.1	1402.6	0.100	0.002	0.028	0.130	0.366	0.325	0.263	0.343	0.220	0.128	0.173	0.212	0.282	0.147	0.202	0.268
East Bridgewater	smoking	10770	1078.5	20.0	305.1	1402.6	0.100	0.002	0.028	0.130	0.109	0.171	0.400	0.173	0.065	0.149	0.244	0.100	0.086	0.206	0.307	0.129
East Brookfield	asthma	1761	9.0	0.0	35.3	44.3	0.005	0.000	0.020	0.025	0.222	NA	0.109	0.132	0.093	0.066	0.107	0.104	0.081	0.033	0.101	0.096
East Brookfield	diabetes	1761	9.0	0.0	35.3	44.3	0.005	0.000	0.020	0.025	0.000	NA	0.125	0.105	0.063	0.052	0.110	0.099	0.048	0.026	0.086	0.078
East Brookfield	hypertension	1761	9.0	0.0	35.3	44.3	0.005	0.000	0.020	0.025	0.000	NA	0.182	0.152	0.288	0.227	0.310	0.302	0.272	0.172	0.301	0.292
East Brookfield	obesity	1761	9.0	0.0	35.3	44.3	0.005	0.000	0.020	0.025	0.274	NA	0.232	0.239	0.225	0.116	0.203	0.202	0.187	0.067	0.193	0.187
East Brookfield	smoking	1761	9.0	0.0	35.3	44.3	0.005	0.000	0.020	0.025	0.226	NA	0.364	0.341	0.074	0.181	0.285	0.246	0.057	0.143	0.281	0.239
East Longmeadow	asthma	12397	20.1	0.9	88.1	109.1	0.002	0.000	0.007	0.009	0.100	0.000	0.118	0.114	0.098	0.072	0.114	0.114	0.097	0.080	0.106	0.107
East Longmeadow	diabetes	12397	20.1	0.9	88.1	109.1	0.002	0.000	0.007	0.009	0.000	0.000	0.181	0.146	0.077	0.062	0.123	0.117	0.081	0.049	0.131	0.125
East Longmeadow	hypertension	12397	20.1	0.9	88.1	109.1	0.002	0.000	0.007	0.009	0.199	0.000	0.285	0.267	0.371	0.252	0.351	0.354	0.353	0.246	0.349	0.350
East Longmeadow	obesity	12397	20.1	0.9	88.1	109.1	0.002	0.000	0.007	0.009	0.141	0.000	0.185	0.176	0.234	0.119	0.208	0.207	0.238	0.109	0.204	0.204
East Longmeadow	smoking	12397	20.1	0.9	88.1	109.1	0.002	0.000	0.007	0.009	0.050	0.000	0.218	0.185	0.070	0.173	0.276	0.244	0.066	0.140	0.269	0.238
Eastham	asthma	4296	56.8	5.0	1682.6	1744.4	0.013	0.001	0.392	0.406	0.141	0.000	0.152	0.151	0.103	0.081	0.135	0.133	0.085	0.064	0.111	0.110
Eastham	diabetes	4296	56.8	5.0	1682.6	1744.4	0.013	0.001	0.392	0.406	0.094	0.000	0.065	0.066	0.090	0.070	0.142	0.139	0.070	0.038	0.111	0.109
Eastham	hypertension	4296	56.8	5.0	1682.6	1744.4	0.013	0.001	0.392	0.406	0.421	0.000	0.383	0.383	0.407	0.285	0.432	0.431	0.374	0.248	0.385	0.385
Eastham	obesity	4296	56.8	5.0	1682.6	1744.4	0.013	0.001	0.392	0.406	0.281	0.000	0.224	0.225	0.240	0.117	0.230	0.231	0.187	0.062	0.197	0.197
Eastham	smoking	4296	56.8	5.0	1682.6	1744.4	0.013	0.001	0.392	0.406	0.058	0.183	0.308	0.299	0.069	0.173	0.277	0.269	0.043	0.102	0.233	0.225
Easthampton	asthma	14676	29.3	3.3	385.6	417.1	0.002	0.000	0.026	0.028	0.145	0.000	0.117	0.118	0.094	0.068	0.116	0.114	0.095	0.076	0.112	0.110
Easthampton	diabetes	14676	29.3	3.3	385.6	417.1	0.002	0.000	0.026	0.028	0.183	0.308	0.097	0.104	0.064	0.051	0.108	0.103	0.070	0.043	0.122	0.116
Easthampton	hypertension	14676	29.3	3.3	385.6	417.1	0.002	0.000	0.026	0.028	0.301	0.436	0.247	0.252	0.334	0.228	0.332	0.330	0.315	0.226	0.331	0.329
Easthampton	obesity	14676	29.3	3.3	385.6	417.1	0.002	0.000	0.026	0.028	0.100	0.513	0.171	0.169	0.234	0.113	0.221	0.219	0.243	0.108	0.215	0.214
Easthampton	smoking	14676	29.3	3.3	385.6	417.1	0.002	0.000	0.026	0.028	0.097	0.000	0.253	0.241	0.076	0.194	0.304	0.289	0.075	0.170	0.311	0.295
Easton	asthma	17159	1762.7	35.3	513.9	2311.8	0.103	0.002	0.030	0.135	0.101	0.052	0.106	0.102	0.093	0.061	0.090	0.091	0.090	0.053	0.089	0.089
Easton	diabetes	17159	1762.7	35.3	513.9	2311.8	0.103	0.002	0.030	0.135	0.078	0.071	0.127	0.089	0.064	0.056	0.116	0.073	0.067	0.063	0.118	0.076
Easton	hypertension	17159	1762.7	35.3	513.9	2311.8	0.103	0.002	0.030	0.135	0.301	0.177	0.303	0.299	0.305	0.228	0.267	0.296	0.298	0.222	0.266	0.290
Easton	obesity	17159	1762.7	35.3	513.9	2311.8	0.103	0.002	0.030	0.135	0.270	0.189	0.219	0.258	0.222	0.128	0.173	0.211	0.223	0.135	0.178	0.214
Easton	smoking	17159	1762.7	35.3	513.9	2311.8	0.103	0.002	0.030	0.135	0.054	0.147	0.293	0.109	0.066	0.151	0.246	0.106	0.067	0.156	0.250	0.110
Edgartown	asthma	3421	54.1	14.5	40.7	109.3	0.016	0.004	0.012	0.032	0.103	0.000	0.020	0.059	0.103	0.081	0.097	0.099	0.096	0.051	0.094	0.091
Edgartown	diabetes	3421	54.1	14.5	40.7	109.3	0.016	0.004	0.012	0.032	0.046	0.052	0.025	0.038	0.092	0.082	0.134	0.106	0.072	0.046	0.113	0.084
Edgartown	hypertension	3421	54.1	14.5	40.7	109.3	0.016	0.004	0.012	0.032	0.396	0.339	0.213	0.319	0.350	0.287	0.310	0.340	0.319	0.238	0.322	0.321
Edgartown	obesity	3421	54.1	14.5	40.7	109.3	0.016	0.004	0.012	0.032	0.242	0.069	0.090	0.162	0.245	0.138	0.165	0.211	0.215	0.084	0.174	0.194
Edgartown	smoking	3421	54.1	14.5	40.7	109.3	0.016	0.004	0.012	0.032	0.000	0.138	0.275	0.122	0.074	0.184	0.273	0.164	0.064	0.172	0.296	0.167
Egremont	asthma	6711	18.6	2.7	12.8	34.0	0.003	0.000	0.002	0.005	0.000	0.000	0.157	0.059	0.104	0.082	0.105	0.105	0.102	0.068	0.104	0.103
Egremont	diabetes	6711	18.6	2.7	12.8	34.0	0.003	0.000	0.002	0.005	0.045	0.000	0.039	0.039	0.093	0.080	0.141	0.118	0.085	0.059	0.134	0.109
Egremont	hypertension	6711	18.6	2.7	12.8	34.0	0.003	0.000	0.002	0.005	0.108	0.000	0.118	0.103	0.379	0.289	0.340	0.365	0.369	0.265	0.342	0.358
Egremont	obesity	6711	18.6	2.7	12.8	34.0	0.003	0.000	0.002	0.005	0.108	0.000	0.065	0.083	0.239	0.134	0.177	0.203	0.230	0.107	0.178	0.199
Egremont	smoking	6711	18.6	2.7	12.8	34.0	0.003	0.000	0.002	0.005	0.130	0.188	0.000	0.086	0.068	0.165	0.257	0.178	0.064	0.155	0.264	0.178
Erving	asthma	1242	1.0	1.0	4.4	6.4	0.001	0.001	0.004	0.005	1.000	1.000	0.000	0.312	0.101	0.081	0.099	0.097	0.102	0.037	0.117	0.100
Erving	diabetes	1242	1.0	1.0	4.4	6.4	0.001	0.001	0.004	0.005	0.000	0.000	0.000	0.000	0.075	0.069	0.113	0.099	0.063	0.022	0.083	0.067
Erving	hypertension	1242	1.0	1.0	4.4	6.4	0.001	0.001	0.004	0.005	0.000	1.000	0.189	0.286	0.285	0.255	0.276	0.270	0.308	0.197	0.313	0.286
Erving	obesity	1242	1.0	1.0	4.4	6.4	0.001	0.001	0.004	0.005	0.000	0.000	0.000	0.000	0.240	0.132	0.170	0.171	0.245	0.077	0.173	0.164
Erving	smoking	1242	1.0	1.0	4.4	6.4	0.001	0.001	0.004	0.005	0.000	0.000	0.453	0.312	0.079	0.203	0.295	0.247	0.069	0.192	0.329	0.266
Essex	asthma	2824	277.2	12.3	56.4	345.8	0.098	0.004	0.020	0.122	0.107	0.082	0.137	0.111	0.094	0.067	0.092	0.092	0.087	0.037	0.091	0.085
Essex	diabetes	2824	277.2	12.3	56.4	345.8	0.098	0.004	0.020	0.122	0.063	0.082	0.053	0.062	0.073	0.065	0.129	0.083	0.067	0.045	0.103	0.073
Essex	hypertension	2824	277.2	12.3	56.4	345.8	0.098	0.004	0.020	0.122	0.311	0.170	0.205	0.289	0.316	0.251	0.289	0.313	0.325	0.206	0.285	0.318
Essex	obesity	2824	277.2	12.3	56.4	345.8	0.098	0.004	0.020	0.122	0.220	0.245	0.004	0.186	0.224	0.131	0.167	0.210	0.210	0.112	0.162	0.198
Essex	smoking	2824	277.2	12.3	56.4	345.8	0.098	0.004	0.020	0.122	0.074	0.238	0.335	0.123	0.065	0.152	0.246	0.107	0.057	0.130	0.230	0.097
Everett	asthma	33062	2174.4	17521.8	974.0	20670.3	0.066	0.530	0.029	0.625	0.138	0.095	0.064	0.098	0.133	0.140	0.068	0.133	0.134	0.152	0.071	0.142
Everett	diabetes	33062	2174.4	17521.8	974.0	20670.3	0.066	0.530	0.029	0.625	0.145	0.109	0.103	0.113	0.134	0.149	0.112	0.144	0.168	0.199	0.123	0.188
Everett	hypertension	33062	2174.4	17521.8	974.0	20670.3	0.066	0.530	0.029	0.625	0.360	0.301	0.185	0.302	0.337	0.330	0.166	0.324	0.356	0.377	0.199	0.363
Everett	obesity	33062	2174.4	17521.8	974.0	20670.3	0.066	0.530	0.029	0.625	0.353	0.216	0.125	0.226	0.280	0.190	0.089	0.212	0.341	0.273	0.126	0.283
Everett	smoking	33062	2174.4	17521.8	974.0	20670.3	0.066	0.530	0.029	0.625	0.122	0.187	0.258	0.183	0.089	0.242	0.287	0.203	0.114	0.266	0.277	0.223
Fairhaven	asthma	12865	68.1	11.7	775.3	854.2	0.005	0.001	0.060	0.066	0.021	0.086	0.176	0.163	0.097	0.073	0.121	0.118	0.100	0.091	0.110	0.108
Fairhaven	diabetes	12865	68.1	11.7	775.3	854.2	0.005	0.001	0.060	0.066	0.059	0.094	0.122	0.117	0.073	0.058	0.120	0.115	0.075	0.036	0.131	0.124
Fairhaven	hypertension	12865	68.1	11.7	775.3	854.2	0.005	0.001	0.060	0.066	0.297	0.281	0.363	0.357	0.364	0.247	0.362	0.361	0.343	0.237	0.365	0.362
Fairhaven	obesity	12865	68.1	11.7	775.3	854.2	0.005	0.001	0.060	0.066	0.192	0.188	0.315	0.304	0.230	0.114	0.219	0.218	0.234	0.094	0.212	0.212
Fairhaven	smoking	12865	68.1	11.7	775.3	854.2	0.005	0.001	0.060	0.066	0.078	0.094	0.427	0.395	0.073	0.183	0.290	0.273	0.068	0.138	0.287	0.269
Fall River	asthma	68496	237.4	105.6	5680.1	6022.1	0.003	0.002	0.083	0.088	0.103	0.118	0.138	0.136	0.093	0.066	0.111	0.110	0.127	0.123	0.140	0.140
Fall River	diabetes	68496	237.4	105.6	5680.1	6022.1	0.003	0.002	0.083	0.088	0.084	0.156	0.123	0.122	0.061	0.048	0.100	0.097	0.088	0.068	0.166	0.159
Fall River	hypertension	68496	237.4	105.6	5680.1	6022.1	0.003	0.002	0.083	0.088	0.279	0.291	0.354	0.350	0.315	0.213	0.309	0.306	0.350	0.301	0.340	0.339
Fall River	obesity	68496	237.4	105.6	5680.1	6022.1	0.003	0.002	0.083	0.088	0.399	0.188	0.339	0.339	0.226	0.111	0.219	0.217	0.316	0.136	0.243	0.244
Fall River	smoking	68496	237.4	105.6	5680.1	6022.1	0.003	0.002	0.083	0.088	0.153	0.254	0.539	0.519	0.076	0.185	0.295	0.283	0.114	0.268	0.350	0.338
Falmouth	asthma	25854	786.1	40.8	577.4	1404.3	0.030	0.002	0.022	0.054	0.077	0.114	0.069	0.075	0.100	0.075	0.106	0.099	0.112	0.088	0.115	0.110
Falmouth	diabetes	25854	786.1	40.8	577.4	1404.3	0.030	0.002	0.022	0.054	0.081	0.029	0.062	0.072	0.089	0.075	0.144	0.106	0.096	0.056	0.153	0.113
Falmouth	hypertension	25854	786.1	40.8	577.4	1404.3	0.030	0.002	0.022	0.054	0.369	0.424	0.238	0.317	0.395	0.279	0.352	0.381	0.405	0.294	0.370	0.395
Falmouth	obesity	25854	786.1	40.8	577.4	1404.3	0.030	0.002	0.022	0.054	0.203	0.141	0.101	0.159	0.230	0.127	0.182	0.210	0.261	0.116	0.184	0.227
Falmouth	smoking	25854	786.1	40.8	577.4	1404.3	0.030	0.002	0.022	0.054	0.058	0.324	0.415	0.212	0.063	0.149	0.242	0.145	0.066	0.155	0.263	0.157
Fitchburg	asthma	29269	373.2	130.1	5179.0	5682.3	0.013	0.004	0.177	0.194	0.142	0.082	0.128	0.128	0.093	0.062	0.108	0.112	0.112	0.111	0.117	0.122
Fitchburg	diabetes	29269	373.2	130.1	5179.0	5682.3	0.013	0.004	0.177	0.194	0.112	0.122	0.185	0.179	0.061	0.045	0.096	0.107	0.083	0.075	0.159	0.162
Fitchburg	hypertension	29269	373.2	130.1	5179.0	5682.3	0.013	0.004	0.177	0.194	0.276	0.301	0.367	0.360	0.309	0.204	0.298	0.306	0.303	0.269	0.320	0.325
Fitchburg	obesity	29269	373.2	130.1	5179.0	5682.3	0.013	0.004	0.177	0.194	0.327	0.289	0.346	0.343	0.227	0.107	0.215	0.244	0.287	0.138	0.250	0.275
Fitchburg	smoking	29269	373.2	130.1	5179.0	5682.3	0.013	0.004	0.177	0.194	0.104	0.261	0.309	0.294	0.075	0.187	0.297	0.249	0.108	0.246	0.347	0.292
Florida	asthma	46	0.0	0.0	0.0	0.0	0.000	0.000	0.000	0.000	NA	NA	NA	NA	0.000	0.000	0.000	0.000	0.000	0.000	0.000	0.000
Florida	diabetes	46	0.0	0.0	0.0	0.0	0.000	0.000	0.000	0.000	NA	NA	NA	NA	0.000	0.000	0.000	0.000	0.000	0.000	0.000	0.000
Florida	hypertension	46	0.0	0.0	0.0	0.0	0.000	0.000	0.000	0.000	NA	NA	NA	NA	0.000	0.000	0.000	0.000	0.000	0.000	0.000	0.000
Florida	obesity	46	0.0	0.0	0.0	0.0	0.000	0.000	0.000	0.000	NA	NA	NA	NA	0.000	0.000	0.000	0.000	0.000	0.000	0.000	0.000
Florida	smoking	46	0.0	0.0	0.0	0.0	0.000	0.000	0.000	0.000	NA	NA	NA	NA	0.000	0.000	0.000	0.000	0.000	0.000	0.000	0.000
Foxborough	asthma	13206	2157.2	22.3	164.6	2342.8	0.163	0.002	0.012	0.177	0.097	0.007	0.090	0.096	0.093	0.062	0.087	0.092	0.103	0.073	0.095	0.102
Foxborough	diabetes	13206	2157.2	22.3	164.6	2342.8	0.163	0.002	0.012	0.177	0.082	0.045	0.133	0.085	0.071	0.062	0.126	0.073	0.083	0.070	0.141	0.085
Foxborough	hypertension	13206	2157.2	22.3	164.6	2342.8	0.163	0.002	0.012	0.177	0.267	0.254	0.249	0.265	0.338	0.241	0.275	0.335	0.350	0.268	0.287	0.347
Foxborough	obesity	13206	2157.2	22.3	164.6	2342.8	0.163	0.002	0.012	0.177	0.241	0.183	0.225	0.239	0.220	0.130	0.162	0.215	0.256	0.150	0.168	0.248
Foxborough	smoking	13206	2157.2	22.3	164.6	2342.8	0.163	0.002	0.012	0.177	0.071	0.183	0.280	0.087	0.062	0.138	0.231	0.073	0.069	0.161	0.247	0.081
Framingham	asthma	54162	10650.2	481.1	5234.8	16360.4	0.197	0.009	0.097	0.302	0.094	0.063	0.049	0.079	0.090	0.058	0.085	0.088	0.099	0.094	0.075	0.090
Framingham	diabetes	54162	10650.2	481.1	5234.8	16360.4	0.197	0.009	0.097	0.302	0.103	0.081	0.103	0.102	0.069	0.056	0.112	0.083	0.088	0.091	0.149	0.109
Framingham	hypertension	54162	10650.2	481.1	5234.8	16360.4	0.197	0.009	0.097	0.302	0.332	0.261	0.207	0.290	0.313	0.217	0.261	0.306	0.311	0.249	0.257	0.304
Framingham	obesity	54162	10650.2	481.1	5234.8	16360.4	0.197	0.009	0.097	0.302	0.234	0.217	0.239	0.235	0.213	0.121	0.169	0.205	0.238	0.181	0.188	0.228
Framingham	smoking	54162	10650.2	481.1	5234.8	16360.4	0.197	0.009	0.097	0.302	0.099	0.153	0.155	0.118	0.063	0.139	0.238	0.119	0.082	0.135	0.216	0.121
Franklin	asthma	23261	2275.1	30.9	203.1	2508.1	0.098	0.001	0.009	0.108	0.095	0.000	0.104	0.094	0.091	0.060	0.086	0.091	0.105	0.098	0.090	0.103
Franklin	diabetes	23261	2275.1	30.9	203.1	2508.1	0.098	0.001	0.009	0.108	0.073	0.050	0.093	0.075	0.064	0.057	0.119	0.066	0.073	0.068	0.141	0.077
Franklin	hypertension	23261	2275.1	30.9	203.1	2508.1	0.098	0.001	0.009	0.108	0.297	0.181	0.226	0.290	0.322	0.227	0.256	0.315	0.322	0.270	0.254	0.315
Franklin	obesity	23261	2275.1	30.9	203.1	2508.1	0.098	0.001	0.009	0.108	0.234	0.100	0.288	0.237	0.214	0.129	0.161	0.211	0.243	0.148	0.154	0.236
Franklin	smoking	23261	2275.1	30.9	203.1	2508.1	0.098	0.001	0.009	0.108	0.060	0.167	0.288	0.079	0.063	0.143	0.237	0.076	0.068	0.164	0.253	0.082
Freetown	asthma	6855	80.0	2.2	218.4	300.6	0.012	0.000	0.032	0.044	0.107	0.000	0.193	0.169	0.094	0.067	0.109	0.105	0.091	0.046	0.104	0.101
Freetown	diabetes	6855	80.0	2.2	218.4	300.6	0.012	0.000	0.032	0.044	0.050	0.000	0.114	0.096	0.064	0.054	0.112	0.098	0.064	0.031	0.102	0.090
Freetown	hypertension	6855	80.0	2.2	218.4	300.6	0.012	0.000	0.032	0.044	0.233	0.462	0.346	0.317	0.306	0.233	0.318	0.316	0.307	0.194	0.331	0.327
Freetown	obesity	6855	80.0	2.2	218.4	300.6	0.012	0.000	0.032	0.044	0.207	0.654	0.290	0.271	0.233	0.119	0.208	0.213	0.232	0.098	0.217	0.220
Freetown	smoking	6855	80.0	2.2	218.4	300.6	0.012	0.000	0.032	0.044	0.074	0.000	0.436	0.336	0.075	0.186	0.292	0.237	0.071	0.144	0.279	0.226
Gardner	asthma	15561	108.9	34.2	2036.8	2176.8	0.007	0.002	0.131	0.140	0.129	0.059	0.163	0.160	0.093	0.066	0.114	0.114	0.112	0.072	0.139	0.139
Gardner	diabetes	15561	108.9	34.2	2036.8	2176.8	0.007	0.002	0.131	0.140	0.066	0.117	0.237	0.226	0.061	0.048	0.101	0.098	0.080	0.044	0.143	0.138
Gardner	hypertension	15561	108.9	34.2	2036.8	2176.8	0.007	0.002	0.131	0.140	0.263	0.329	0.380	0.374	0.321	0.216	0.318	0.315	0.331	0.225	0.362	0.357
Gardner	obesity	15561	108.9	34.2	2036.8	2176.8	0.007	0.002	0.131	0.140	0.294	0.329	0.373	0.369	0.228	0.109	0.221	0.220	0.300	0.147	0.237	0.239
Gardner	smoking	15561	108.9	34.2	2036.8	2176.8	0.007	0.002	0.131	0.140	0.146	0.210	0.310	0.300	0.077	0.192	0.303	0.288	0.111	0.245	0.378	0.361
Georgetown	asthma	6182	575.3	41.9	36.9	654.2	0.093	0.007	0.006	0.106	0.099	0.052	0.163	0.099	0.096	0.068	0.089	0.093	0.099	0.059	0.094	0.096
Georgetown	diabetes	6182	575.3	41.9	36.9	654.2	0.093	0.007	0.006	0.106	0.073	0.046	0.081	0.072	0.069	0.065	0.126	0.071	0.070	0.052	0.119	0.071
Georgetown	hypertension	6182	575.3	41.9	36.9	654.2	0.093	0.007	0.006	0.106	0.326	0.165	0.246	0.311	0.317	0.252	0.266	0.313	0.322	0.248	0.280	0.318
Georgetown	obesity	6182	575.3	41.9	36.9	654.2	0.093	0.007	0.006	0.106	0.261	0.167	0.099	0.246	0.233	0.141	0.162	0.223	0.246	0.127	0.168	0.235
Georgetown	smoking	6182	575.3	41.9	36.9	654.2	0.093	0.007	0.006	0.106	0.056	0.167	0.422	0.084	0.067	0.157	0.250	0.083	0.066	0.163	0.261	0.083
Gill	asthma	1374	1.0	1.0	4.8	6.8	0.001	0.001	0.004	0.005	0.000	0.000	0.000	0.000	0.097	0.074	0.099	0.095	0.079	0.031	0.088	0.079
Gill	diabetes	1374	1.0	1.0	4.8	6.8	0.001	0.001	0.004	0.005	0.000	0.000	0.000	0.000	0.072	0.063	0.114	0.108	0.052	0.026	0.072	0.067
Gill	hypertension	1374	1.0	1.0	4.8	6.8	0.001	0.001	0.004	0.005	0.000	0.000	0.000	0.000	0.290	0.249	0.287	0.284	0.286	0.171	0.265	0.254
Gill	obesity	1374	1.0	1.0	4.8	6.8	0.001	0.001	0.004	0.005	0.000	0.000	0.207	0.146	0.238	0.128	0.177	0.167	0.184	0.073	0.154	0.138
Gill	smoking	1374	1.0	1.0	4.8	6.8	0.001	0.001	0.004	0.005	0.000	0.000	0.190	0.134	0.075	0.187	0.284	0.266	0.050	0.119	0.242	0.220
Gloucester	asthma	24013	1886.9	90.8	2115.8	4093.5	0.079	0.004	0.088	0.170	0.121	0.116	0.109	0.114	0.097	0.071	0.107	0.099	0.109	0.108	0.112	0.108
Gloucester	diabetes	24013	1886.9	90.8	2115.8	4093.5	0.079	0.004	0.088	0.170	0.119	0.046	0.105	0.110	0.075	0.063	0.127	0.097	0.087	0.064	0.157	0.117
Gloucester	hypertension	24013	1886.9	90.8	2115.8	4093.5	0.079	0.004	0.088	0.170	0.366	0.262	0.184	0.269	0.378	0.255	0.329	0.360	0.370	0.292	0.341	0.362
Gloucester	obesity	24013	1886.9	90.8	2115.8	4093.5	0.079	0.004	0.088	0.170	0.296	0.180	0.014	0.148	0.230	0.124	0.191	0.211	0.265	0.131	0.193	0.229
Gloucester	smoking	24013	1886.9	90.8	2115.8	4093.5	0.079	0.004	0.088	0.170	0.085	0.264	0.315	0.207	0.069	0.166	0.265	0.178	0.075	0.178	0.291	0.195
Goshen	asthma	474	2.0	0.0	36.9	38.9	0.004	0.000	0.078	0.082	0.000	NA	0.102	0.096	0.096	0.071	0.129	0.128	0.070	0.023	0.103	0.102
Goshen	diabetes	474	2.0	0.0	36.9	38.9	0.004	0.000	0.078	0.082	0.000	NA	0.090	0.086	0.064	0.052	0.112	0.110	0.041	0.014	0.062	0.061
Goshen	hypertension	474	2.0	0.0	36.9	38.9	0.004	0.000	0.078	0.082	0.500	NA	0.269	0.281	0.279	0.242	0.368	0.366	0.264	0.145	0.339	0.337
Goshen	obesity	474	2.0	0.0	36.9	38.9	0.004	0.000	0.078	0.082	0.000	NA	0.393	0.373	0.250	0.120	0.244	0.244	0.173	0.045	0.223	0.221
Goshen	smoking	474	2.0	0.0	36.9	38.9	0.004	0.000	0.078	0.082	0.000	NA	0.190	0.180	0.080	0.211	0.328	0.324	0.044	0.099	0.257	0.254
Gosnold	asthma	36	0.0	0.0	0.0	0.0	0.000	0.000	0.000	0.000	NA	NA	NA	NA	0.108	0.089	0.155	0.121	0.062	0.008	0.113	0.072
Gosnold	diabetes	36	0.0	0.0	0.0	0.0	0.000	0.000	0.000	0.000	NA	NA	NA	NA	0.094	0.078	0.160	0.114	0.043	0.009	0.047	0.039
Gosnold	hypertension	36	0.0	0.0	0.0	0.0	0.000	0.000	0.000	0.000	NA	NA	NA	NA	0.327	0.326	0.497	0.385	0.358	0.103	0.394	0.333
Gosnold	obesity	36	0.0	0.0	0.0	0.0	0.000	0.000	0.000	0.000	NA	NA	NA	NA	0.269	0.134	0.255	0.244	0.131	0.041	0.167	0.130
Gosnold	smoking	36	0.0	0.0	0.0	0.0	0.000	0.000	0.000	0.000	NA	NA	NA	NA	0.073	0.193	0.301	0.169	0.027	0.050	0.168	0.079
Grafton	asthma	13833	1087.8	19.4	258.6	1364.8	0.079	0.001	0.019	0.099	0.086	0.069	0.051	0.079	0.090	0.057	0.085	0.086	0.092	0.051	0.083	0.087
Grafton	diabetes	13833	1087.8	19.4	258.6	1364.8	0.079	0.001	0.019	0.099	0.060	0.000	0.113	0.070	0.062	0.053	0.113	0.071	0.063	0.050	0.109	0.071
Grafton	hypertension	13833	1087.8	19.4	258.6	1364.8	0.079	0.001	0.019	0.099	0.247	0.150	0.268	0.249	0.276	0.217	0.252	0.273	0.287	0.213	0.250	0.281
Grafton	obesity	13833	1087.8	19.4	258.6	1364.8	0.079	0.001	0.019	0.099	0.203	0.180	0.167	0.196	0.216	0.128	0.167	0.207	0.218	0.120	0.171	0.210
Grafton	smoking	13833	1087.8	19.4	258.6	1364.8	0.079	0.001	0.019	0.099	0.065	0.094	0.196	0.090	0.063	0.141	0.238	0.098	0.063	0.135	0.225	0.094
Granby	asthma	5059	5.7	1.8	93.9	101.4	0.001	0.000	0.019	0.020	0.000	0.000	0.038	0.035	0.095	0.068	0.117	0.116	0.083	0.046	0.098	0.097
Granby	diabetes	5059	5.7	1.8	93.9	101.4	0.001	0.000	0.019	0.020	0.000	0.000	0.120	0.111	0.062	0.049	0.105	0.102	0.060	0.030	0.096	0.093
Granby	hypertension	5059	5.7	1.8	93.9	101.4	0.001	0.000	0.019	0.020	0.176	0.000	0.199	0.194	0.305	0.224	0.323	0.322	0.279	0.177	0.330	0.328
Granby	obesity	5059	5.7	1.8	93.9	101.4	0.001	0.000	0.019	0.020	0.000	0.000	0.096	0.089	0.235	0.116	0.221	0.219	0.218	0.095	0.240	0.235
Granby	smoking	5059	5.7	1.8	93.9	101.4	0.001	0.000	0.019	0.020	0.176	0.273	0.336	0.326	0.076	0.195	0.304	0.294	0.068	0.128	0.276	0.266
Granville	asthma	1836	4.0	0.0	104.4	108.4	0.002	0.000	0.057	0.059	0.250	NA	0.178	0.181	0.094	0.069	0.122	0.121	0.077	0.032	0.108	0.107
Granville	diabetes	1836	4.0	0.0	104.4	108.4	0.002	0.000	0.057	0.059	0.000	NA	0.084	0.081	0.062	0.050	0.107	0.106	0.050	0.024	0.083	0.082
Granville	hypertension	1836	4.0	0.0	104.4	108.4	0.002	0.000	0.057	0.059	0.500	NA	0.256	0.265	0.297	0.232	0.348	0.345	0.275	0.166	0.336	0.333
Granville	obesity	1836	4.0	0.0	104.4	108.4	0.002	0.000	0.057	0.059	0.313	NA	0.247	0.249	0.239	0.113	0.231	0.232	0.196	0.069	0.224	0.223
Granville	smoking	1836	4.0	0.0	104.4	108.4	0.002	0.000	0.057	0.059	0.250	NA	0.261	0.261	0.081	0.210	0.322	0.315	0.061	0.140	0.295	0.288
Great Barrington	asthma	7363	20.5	2.7	14.4	37.6	0.003	0.000	0.002	0.005	0.000	0.000	0.139	0.053	0.102	0.079	0.104	0.103	0.099	0.064	0.102	0.098
Great Barrington	diabetes	7363	20.5	2.7	14.4	37.6	0.003	0.000	0.002	0.005	0.041	0.000	0.035	0.035	0.088	0.077	0.136	0.108	0.082	0.060	0.131	0.103
Great Barrington	hypertension	7363	20.5	2.7	14.4	37.6	0.003	0.000	0.002	0.005	0.049	0.000	0.168	0.091	0.365	0.279	0.331	0.350	0.352	0.259	0.336	0.345
Great Barrington	obesity	7363	20.5	2.7	14.4	37.6	0.003	0.000	0.002	0.005	0.073	0.000	0.058	0.062	0.237	0.133	0.179	0.207	0.228	0.107	0.190	0.201
Great Barrington	smoking	7363	20.5	2.7	14.4	37.6	0.003	0.000	0.002	0.005	0.118	0.188	0.000	0.078	0.069	0.166	0.259	0.160	0.065	0.156	0.264	0.162
Greenfield	asthma	13990	21.9	6.0	102.1	130.0	0.002	0.000	0.007	0.009	0.046	0.000	0.101	0.087	0.096	0.070	0.111	0.107	0.113	0.091	0.126	0.122
Greenfield	diabetes	13990	21.9	6.0	102.1	130.0	0.002	0.000	0.007	0.009	0.046	0.000	0.054	0.050	0.066	0.054	0.108	0.096	0.072	0.034	0.129	0.112
Greenfield	hypertension	13990	21.9	6.0	102.1	130.0	0.002	0.000	0.007	0.009	0.297	0.167	0.204	0.218	0.333	0.230	0.318	0.323	0.337	0.234	0.334	0.336
Greenfield	obesity	13990	21.9	6.0	102.1	130.0	0.002	0.000	0.007	0.009	0.137	0.056	0.198	0.181	0.233	0.115	0.209	0.209	0.268	0.110	0.190	0.201
Greenfield	smoking	13990	21.9	6.0	102.1	130.0	0.002	0.000	0.007	0.009	0.091	0.167	0.320	0.274	0.076	0.193	0.298	0.255	0.083	0.203	0.347	0.295
Groton	asthma	8139	794.4	16.4	65.3	875.1	0.098	0.002	0.008	0.108	0.107	0.025	0.114	0.106	0.094	0.065	0.090	0.092	0.092	0.060	0.090	0.091
Groton	diabetes	8139	794.4	16.4	65.3	875.1	0.098	0.002	0.008	0.108	0.052	0.122	0.097	0.057	0.071	0.064	0.131	0.074	0.071	0.060	0.120	0.074
Groton	hypertension	8139	794.4	16.4	65.3	875.1	0.098	0.002	0.008	0.108	0.249	0.330	0.249	0.251	0.332	0.250	0.283	0.328	0.338	0.243	0.263	0.333
Groton	obesity	8139	794.4	16.4	65.3	875.1	0.098	0.002	0.008	0.108	0.215	0.183	0.209	0.214	0.223	0.135	0.164	0.217	0.219	0.136	0.144	0.212
Groton	smoking	8139	794.4	16.4	65.3	875.1	0.098	0.002	0.008	0.108	0.057	0.112	0.152	0.065	0.063	0.145	0.239	0.078	0.056	0.133	0.224	0.070
Groveland	asthma	5093	331.8	13.9	16.2	361.8	0.065	0.003	0.003	0.071	0.106	0.072	0.170	0.108	0.097	0.068	0.089	0.095	0.102	0.053	0.096	0.100
Groveland	diabetes	5093	331.8	13.9	16.2	361.8	0.065	0.003	0.003	0.071	0.073	0.000	0.124	0.073	0.074	0.068	0.130	0.076	0.070	0.047	0.120	0.072
Groveland	hypertension	5093	331.8	13.9	16.2	361.8	0.065	0.003	0.003	0.071	0.347	0.232	0.139	0.333	0.320	0.255	0.271	0.317	0.322	0.234	0.289	0.319
Groveland	obesity	5093	331.8	13.9	16.2	361.8	0.065	0.003	0.003	0.071	0.326	0.161	0.015	0.306	0.226	0.137	0.156	0.220	0.234	0.117	0.159	0.227
Groveland	smoking	5093	331.8	13.9	16.2	361.8	0.065	0.003	0.003	0.071	0.089	0.232	0.186	0.099	0.066	0.153	0.242	0.077	0.065	0.165	0.269	0.079
Hadley	asthma	4399	11.6	1.0	79.8	92.3	0.003	0.000	0.018	0.021	0.173	0.000	0.020	0.039	0.097	0.072	0.116	0.114	0.085	0.038	0.103	0.100
Hadley	diabetes	4399	11.6	1.0	79.8	92.3	0.003	0.000	0.018	0.021	0.086	0.000	0.114	0.109	0.074	0.058	0.118	0.113	0.068	0.029	0.099	0.095
Hadley	hypertension	4399	11.6	1.0	79.8	92.3	0.003	0.000	0.018	0.021	0.086	0.000	0.177	0.163	0.332	0.237	0.340	0.337	0.323	0.154	0.323	0.321
Hadley	obesity	4399	11.6	1.0	79.8	92.3	0.003	0.000	0.018	0.021	0.144	0.000	0.088	0.094	0.224	0.114	0.210	0.208	0.196	0.113	0.178	0.177
Hadley	smoking	4399	11.6	1.0	79.8	92.3	0.003	0.000	0.018	0.021	0.086	0.000	0.183	0.169	0.068	0.168	0.271	0.242	0.059	0.106	0.243	0.216
Halifax	asthma	13761	3110.6	23.0	431.2	3562.8	0.226	0.002	0.031	0.259	0.120	0.065	0.108	0.119	0.092	0.061	0.089	0.091	0.107	0.057	0.107	0.106
Halifax	diabetes	13761	3110.6	23.0	431.2	3562.8	0.226	0.002	0.031	0.259	0.083	0.045	0.176	0.094	0.065	0.058	0.121	0.071	0.073	0.052	0.135	0.080
Halifax	hypertension	13761	3110.6	23.0	431.2	3562.8	0.226	0.002	0.031	0.259	0.384	0.136	0.321	0.375	0.313	0.235	0.271	0.309	0.326	0.249	0.310	0.325
Halifax	obesity	13761	3110.6	23.0	431.2	3562.8	0.226	0.002	0.031	0.259	0.338	0.091	0.267	0.328	0.223	0.131	0.168	0.216	0.270	0.134	0.191	0.259
Halifax	smoking	13761	3110.6	23.0	431.2	3562.8	0.226	0.002	0.031	0.259	0.118	0.303	0.388	0.152	0.065	0.148	0.243	0.090	0.079	0.198	0.295	0.109
Hamilton	asthma	5746	749.7	14.4	100.3	863.8	0.130	0.003	0.017	0.150	0.086	0.139	0.028	0.080	0.093	0.064	0.090	0.092	0.091	0.056	0.086	0.090
Hamilton	diabetes	5746	749.7	14.4	100.3	863.8	0.130	0.003	0.017	0.150	0.064	0.000	0.068	0.063	0.068	0.061	0.126	0.074	0.066	0.047	0.109	0.070
Hamilton	hypertension	5746	749.7	14.4	100.3	863.8	0.130	0.003	0.017	0.150	0.280	0.040	0.145	0.260	0.317	0.241	0.277	0.314	0.324	0.222	0.257	0.319
Hamilton	obesity	5746	749.7	14.4	100.3	863.8	0.130	0.003	0.017	0.150	0.193	0.000	0.023	0.170	0.218	0.130	0.163	0.212	0.207	0.119	0.142	0.201
Hamilton	smoking	5746	749.7	14.4	100.3	863.8	0.130	0.003	0.017	0.150	0.042	0.029	0.100	0.048	0.064	0.146	0.240	0.084	0.054	0.121	0.218	0.072
Hampden	asthma	4149	4.0	1.0	26.6	31.6	0.001	0.000	0.006	0.008	0.000	0.000	0.060	0.050	0.099	0.075	0.115	0.115	0.085	0.045	0.103	0.103
Hampden	diabetes	4149	4.0	1.0	26.6	31.6	0.001	0.000	0.006	0.008	0.000	0.000	0.003	0.003	0.076	0.063	0.124	0.121	0.074	0.050	0.113	0.110
Hampden	hypertension	4149	4.0	1.0	26.6	31.6	0.001	0.000	0.006	0.008	0.000	0.000	0.041	0.034	0.347	0.256	0.346	0.345	0.320	0.226	0.365	0.362
Hampden	obesity	4149	4.0	1.0	26.6	31.6	0.001	0.000	0.006	0.008	0.000	0.000	0.075	0.063	0.234	0.120	0.201	0.199	0.224	0.093	0.243	0.234
Hampden	smoking	4149	4.0	1.0	26.6	31.6	0.001	0.000	0.006	0.008	0.104	0.000	0.235	0.211	0.072	0.182	0.283	0.262	0.066	0.146	0.272	0.250
Hancock	asthma	2074	9.9	0.0	2.0	11.9	0.005	0.000	0.001	0.006	0.101	NA	0.000	0.084	0.096	0.069	0.097	0.097	0.091	0.043	0.107	0.094
Hancock	diabetes	2074	9.9	0.0	2.0	11.9	0.005	0.000	0.001	0.006	0.000	NA	0.000	0.000	0.067	0.060	0.115	0.076	0.058	0.041	0.094	0.064
Hancock	hypertension	2074	9.9	0.0	2.0	11.9	0.005	0.000	0.001	0.006	0.303	NA	0.000	0.252	0.293	0.242	0.284	0.291	0.300	0.239	0.290	0.297
Hancock	obesity	2074	9.9	0.0	2.0	11.9	0.005	0.000	0.001	0.006	0.403	NA	0.000	0.336	0.234	0.129	0.178	0.223	0.227	0.076	0.184	0.218
Hancock	smoking	2074	9.9	0.0	2.0	11.9	0.005	0.000	0.001	0.006	0.000	NA	0.500	0.084	0.074	0.180	0.277	0.107	0.059	0.182	0.285	0.097
Hanover	asthma	10205	4743.0	26.3	238.8	5006.8	0.465	0.003	0.023	0.491	0.113	0.076	0.097	0.112	0.093	0.062	0.089	0.093	0.106	0.078	0.100	0.106
Hanover	diabetes	10205	4743.0	26.3	238.8	5006.8	0.465	0.003	0.023	0.491	0.078	0.057	0.216	0.084	0.069	0.062	0.128	0.072	0.076	0.062	0.138	0.079
Hanover	hypertension	10205	4743.0	26.3	238.8	5006.8	0.465	0.003	0.023	0.491	0.366	0.241	0.228	0.358	0.331	0.241	0.276	0.330	0.344	0.279	0.285	0.344
Hanover	obesity	10205	4743.0	26.3	238.8	5006.8	0.465	0.003	0.023	0.491	0.281	0.133	0.194	0.276	0.221	0.134	0.166	0.220	0.252	0.128	0.165	0.250
Hanover	smoking	10205	4743.0	26.3	238.8	5006.8	0.465	0.003	0.023	0.491	0.072	0.260	0.319	0.085	0.062	0.138	0.231	0.070	0.063	0.163	0.252	0.072
Hanson	asthma	7908	1936.4	6.5	252.0	2192.9	0.245	0.001	0.032	0.277	0.115	0.000	0.116	0.114	0.092	0.061	0.088	0.091	0.104	0.053	0.106	0.103
Hanson	diabetes	7908	1936.4	6.5	252.0	2192.9	0.245	0.001	0.032	0.277	0.077	0.154	0.181	0.089	0.065	0.058	0.121	0.070	0.076	0.060	0.136	0.081
Hanson	hypertension	7908	1936.4	6.5	252.0	2192.9	0.245	0.001	0.032	0.277	0.393	0.000	0.346	0.386	0.312	0.235	0.270	0.307	0.325	0.246	0.304	0.323
Hanson	obesity	7908	1936.4	6.5	252.0	2192.9	0.245	0.001	0.032	0.277	0.339	0.000	0.248	0.327	0.224	0.132	0.169	0.216	0.270	0.152	0.191	0.259
Hanson	smoking	7908	1936.4	6.5	252.0	2192.9	0.245	0.001	0.032	0.277	0.112	0.333	0.405	0.146	0.065	0.148	0.243	0.087	0.081	0.197	0.288	0.106
Hardwick	asthma	1812	8.8	0.8	31.2	40.7	0.005	0.000	0.017	0.022	0.038	0.000	0.238	0.191	0.096	0.070	0.109	0.105	0.096	0.039	0.132	0.124
Hardwick	diabetes	1812	8.8	0.8	31.2	40.7	0.005	0.000	0.017	0.022	0.000	0.000	0.214	0.164	0.071	0.059	0.119	0.105	0.045	0.025	0.089	0.076
Hardwick	hypertension	1812	8.8	0.8	31.2	40.7	0.005	0.000	0.017	0.022	0.324	0.000	0.358	0.344	0.292	0.249	0.329	0.317	0.307	0.226	0.308	0.301
Hardwick	obesity	1812	8.8	0.8	31.2	40.7	0.005	0.000	0.017	0.022	0.114	0.000	0.227	0.199	0.235	0.120	0.198	0.205	0.197	0.042	0.161	0.159
Hardwick	smoking	1812	8.8	0.8	31.2	40.7	0.005	0.000	0.017	0.022	0.000	0.000	0.326	0.250	0.076	0.190	0.291	0.252	0.052	0.215	0.330	0.283
Harvard	asthma	3840	752.5	16.8	23.9	793.2	0.196	0.004	0.006	0.207	0.082	0.060	0.084	0.082	0.095	0.066	0.091	0.094	0.087	0.044	0.086	0.085
Harvard	diabetes	3840	752.5	16.8	23.9	793.2	0.196	0.004	0.006	0.207	0.046	0.060	0.000	0.044	0.079	0.070	0.141	0.083	0.070	0.053	0.109	0.074
Harvard	hypertension	3840	752.5	16.8	23.9	793.2	0.196	0.004	0.006	0.207	0.262	0.204	0.153	0.258	0.337	0.270	0.303	0.335	0.347	0.236	0.281	0.345
Harvard	obesity	3840	752.5	16.8	23.9	793.2	0.196	0.004	0.006	0.207	0.173	0.075	0.132	0.170	0.232	0.140	0.164	0.232	0.207	0.110	0.150	0.207
Harvard	smoking	3840	752.5	16.8	23.9	793.2	0.196	0.004	0.006	0.207	0.050	0.000	0.125	0.051	0.063	0.144	0.237	0.071	0.049	0.115	0.205	0.057
Harwich	asthma	10107	222.3	10.7	2502.6	2731.5	0.022	0.001	0.248	0.270	0.106	0.241	0.134	0.132	0.101	0.078	0.128	0.124	0.087	0.056	0.109	0.106
Harwich	diabetes	10107	222.3	10.7	2502.6	2731.5	0.022	0.001	0.248	0.270	0.105	0.000	0.073	0.075	0.086	0.067	0.136	0.129	0.074	0.037	0.116	0.111
Harwich	hypertension	10107	222.3	10.7	2502.6	2731.5	0.022	0.001	0.248	0.270	0.446	0.242	0.387	0.391	0.394	0.275	0.408	0.406	0.362	0.219	0.387	0.384
Harwich	obesity	10107	222.3	10.7	2502.6	2731.5	0.022	0.001	0.248	0.270	0.262	0.133	0.203	0.207	0.239	0.116	0.224	0.227	0.203	0.082	0.206	0.206
Harwich	smoking	10107	222.3	10.7	2502.6	2731.5	0.022	0.001	0.248	0.270	0.052	0.297	0.327	0.305	0.070	0.176	0.280	0.260	0.053	0.112	0.252	0.233
Hatfield	asthma	2795	6.2	0.0	37.6	43.8	0.002	0.000	0.013	0.016	0.000	NA	0.133	0.114	0.098	0.073	0.121	0.118	0.081	0.031	0.105	0.103
Hatfield	diabetes	2795	6.2	0.0	37.6	43.8	0.002	0.000	0.013	0.016	0.000	NA	0.053	0.046	0.076	0.063	0.128	0.122	0.058	0.023	0.090	0.087
Hatfield	hypertension	2795	6.2	0.0	37.6	43.8	0.002	0.000	0.013	0.016	0.324	NA	0.390	0.381	0.339	0.265	0.372	0.372	0.317	0.165	0.356	0.355
Hatfield	obesity	2795	6.2	0.0	37.6	43.8	0.002	0.000	0.013	0.016	0.000	NA	0.220	0.189	0.244	0.123	0.218	0.220	0.195	0.080	0.193	0.193
Hatfield	smoking	2795	6.2	0.0	37.6	43.8	0.002	0.000	0.013	0.016	0.000	NA	0.160	0.137	0.074	0.186	0.292	0.270	0.054	0.113	0.265	0.244
Haverhill	asthma	47023	1096.3	367.0	358.8	1821.4	0.023	0.008	0.008	0.039	0.124	0.107	0.109	0.118	0.099	0.074	0.085	0.094	0.117	0.085	0.105	0.110
Haverhill	diabetes	47023	1096.3	367.0	358.8	1821.4	0.023	0.008	0.008	0.039	0.085	0.095	0.114	0.093	0.074	0.067	0.112	0.078	0.095	0.090	0.145	0.100
Haverhill	hypertension	47023	1096.3	367.0	358.8	1821.4	0.023	0.008	0.008	0.039	0.315	0.297	0.202	0.290	0.312	0.243	0.240	0.288	0.332	0.285	0.275	0.314
Haverhill	obesity	47023	1096.3	367.0	358.8	1821.4	0.023	0.008	0.008	0.039	0.350	0.239	0.180	0.294	0.230	0.137	0.153	0.205	0.298	0.185	0.179	0.258
Haverhill	smoking	47023	1096.3	367.0	358.8	1821.4	0.023	0.008	0.008	0.039	0.097	0.185	0.256	0.146	0.071	0.169	0.259	0.123	0.099	0.244	0.309	0.162
Hawley	asthma	1161	0.4	0.0	17.7	18.1	0.000	0.000	0.015	0.016	0.000	NA	0.226	0.221	0.098	0.075	0.123	0.123	0.080	0.031	0.117	0.117
Hawley	diabetes	1161	0.4	0.0	17.7	18.1	0.000	0.000	0.015	0.016	0.000	NA	0.170	0.166	0.078	0.063	0.125	0.125	0.064	0.041	0.100	0.100
Hawley	hypertension	1161	0.4	0.0	17.7	18.1	0.000	0.000	0.015	0.016	0.000	NA	0.321	0.313	0.327	0.258	0.373	0.373	0.313	0.213	0.376	0.376
Hawley	obesity	1161	0.4	0.0	17.7	18.1	0.000	0.000	0.015	0.016	0.000	NA	0.396	0.387	0.235	0.117	0.219	0.219	0.203	0.065	0.245	0.245
Hawley	smoking	1161	0.4	0.0	17.7	18.1	0.000	0.000	0.015	0.016	0.000	NA	0.387	0.378	0.074	0.187	0.292	0.292	0.058	0.151	0.277	0.277
Heath	asthma	375	1.0	1.0	5.2	7.2	0.003	0.003	0.014	0.019	0.000	0.000	0.218	0.152	0.107	0.089	0.108	0.104	0.094	0.025	0.112	0.093
Heath	diabetes	375	1.0	1.0	5.2	7.2	0.003	0.003	0.014	0.019	1.000	0.000	0.000	0.140	0.089	0.081	0.131	0.116	0.059	0.014	0.067	0.059
Heath	hypertension	375	1.0	1.0	5.2	7.2	0.003	0.003	0.014	0.019	1.000	0.000	0.000	0.140	0.304	0.290	0.322	0.316	0.335	0.162	0.326	0.301
Heath	obesity	375	1.0	1.0	5.2	7.2	0.003	0.003	0.014	0.019	1.000	0.000	0.000	0.140	0.248	0.138	0.176	0.185	0.202	0.062	0.143	0.141
Heath	smoking	375	1.0	1.0	5.2	7.2	0.003	0.003	0.014	0.019	0.000	0.583	0.113	0.163	0.077	0.198	0.288	0.237	0.050	0.123	0.268	0.204
Hingham	asthma	16658	6931.8	29.8	608.6	7570.1	0.416	0.002	0.037	0.454	0.092	0.120	0.124	0.095	0.096	0.068	0.094	0.096	0.102	0.085	0.091	0.101
Hingham	diabetes	16658	6931.8	29.8	608.6	7570.1	0.416	0.002	0.037	0.454	0.066	0.053	0.268	0.082	0.080	0.070	0.143	0.084	0.088	0.064	0.145	0.092
Hingham	hypertension	16658	6931.8	29.8	608.6	7570.1	0.416	0.002	0.037	0.454	0.324	0.143	0.222	0.316	0.384	0.263	0.309	0.378	0.386	0.265	0.298	0.378
Hingham	obesity	16658	6931.8	29.8	608.6	7570.1	0.416	0.002	0.037	0.454	0.203	0.157	0.238	0.206	0.220	0.132	0.164	0.214	0.232	0.152	0.146	0.225
Hingham	smoking	16658	6931.8	29.8	608.6	7570.1	0.416	0.002	0.037	0.454	0.051	0.143	0.237	0.066	0.059	0.133	0.224	0.072	0.057	0.119	0.215	0.069
Hinsdale	asthma	2098	2.5	1.3	168.9	172.8	0.001	0.001	0.081	0.082	0.000	0.000	0.255	0.249	0.095	0.071	0.124	0.124	0.080	0.034	0.114	0.114
Hinsdale	diabetes	2098	2.5	1.3	168.9	172.8	0.001	0.001	0.081	0.082	0.000	0.000	0.113	0.111	0.067	0.054	0.113	0.113	0.056	0.026	0.091	0.091
Hinsdale	hypertension	2098	2.5	1.3	168.9	172.8	0.001	0.001	0.081	0.082	0.000	0.000	0.354	0.346	0.319	0.244	0.364	0.364	0.298	0.180	0.365	0.365
Hinsdale	obesity	2098	2.5	1.3	168.9	172.8	0.001	0.001	0.081	0.082	0.400	0.000	0.390	0.387	0.244	0.116	0.234	0.234	0.213	0.074	0.235	0.235
Hinsdale	smoking	2098	2.5	1.3	168.9	172.8	0.001	0.001	0.081	0.082	0.000	0.000	0.261	0.255	0.080	0.208	0.321	0.319	0.064	0.147	0.307	0.305
Holbrook	asthma	8513	2059.2	69.9	730.1	2852.2	0.242	0.008	0.086	0.335	0.145	0.045	0.109	0.133	0.094	0.063	0.091	0.089	0.108	0.070	0.104	0.101
Holbrook	diabetes	8513	2059.2	69.9	730.1	2852.2	0.242	0.008	0.086	0.335	0.146	0.069	0.215	0.162	0.071	0.059	0.120	0.084	0.077	0.063	0.144	0.093
Holbrook	hypertension	8513	2059.2	69.9	730.1	2852.2	0.242	0.008	0.086	0.335	0.405	0.277	0.282	0.371	0.321	0.236	0.281	0.319	0.325	0.268	0.307	0.328
Holbrook	obesity	8513	2059.2	69.9	730.1	2852.2	0.242	0.008	0.086	0.335	0.376	0.278	0.242	0.340	0.230	0.128	0.173	0.224	0.265	0.121	0.197	0.253
Holbrook	smoking	8513	2059.2	69.9	730.1	2852.2	0.242	0.008	0.086	0.335	0.134	0.094	0.313	0.178	0.064	0.149	0.245	0.112	0.077	0.199	0.291	0.132
Holden	asthma	13441	213.5	13.5	225.6	452.6	0.016	0.001	0.017	0.034	0.061	0.000	0.062	0.060	0.094	0.066	0.100	0.096	0.088	0.062	0.090	0.088
Holden	diabetes	13441	213.5	13.5	225.6	452.6	0.016	0.001	0.017	0.034	0.029	0.000	0.092	0.059	0.065	0.055	0.115	0.093	0.063	0.047	0.111	0.090
Holden	hypertension	13441	213.5	13.5	225.6	452.6	0.016	0.001	0.017	0.034	0.174	0.148	0.232	0.202	0.319	0.232	0.295	0.303	0.298	0.214	0.284	0.288
Holden	obesity	13441	213.5	13.5	225.6	452.6	0.016	0.001	0.017	0.034	0.155	0.210	0.221	0.189	0.227	0.123	0.189	0.202	0.213	0.110	0.185	0.194
Holden	smoking	13441	213.5	13.5	225.6	452.6	0.016	0.001	0.017	0.034	0.063	0.056	0.245	0.153	0.070	0.168	0.269	0.177	0.062	0.136	0.254	0.164
Holland	asthma	1902	6.4	0.0	38.0	44.4	0.003	0.000	0.020	0.023	0.156	NA	0.061	0.075	0.094	0.066	0.115	0.114	0.078	0.029	0.108	0.107
Holland	diabetes	1902	6.4	0.0	38.0	44.4	0.003	0.000	0.020	0.023	0.000	NA	0.088	0.075	0.060	0.050	0.107	0.104	0.054	0.036	0.091	0.089
Holland	hypertension	1902	6.4	0.0	38.0	44.4	0.003	0.000	0.020	0.023	0.000	NA	0.259	0.221	0.285	0.227	0.324	0.321	0.268	0.183	0.335	0.330
Holland	obesity	1902	6.4	0.0	38.0	44.4	0.003	0.000	0.020	0.023	0.117	NA	0.147	0.143	0.238	0.118	0.221	0.220	0.216	0.083	0.253	0.247
Holland	smoking	1902	6.4	0.0	38.0	44.4	0.003	0.000	0.020	0.023	0.000	NA	0.154	0.131	0.078	0.198	0.308	0.290	0.069	0.164	0.299	0.281
Holliston	asthma	10290	1980.2	32.8	164.4	2176.9	0.192	0.003	0.016	0.212	0.087	0.058	0.065	0.085	0.093	0.063	0.089	0.091	0.097	0.073	0.090	0.095
Holliston	diabetes	10290	1980.2	32.8	164.4	2176.9	0.192	0.003	0.016	0.212	0.064	0.031	0.102	0.067	0.068	0.061	0.127	0.070	0.074	0.066	0.128	0.075
Holliston	hypertension	10290	1980.2	32.8	164.4	2176.9	0.192	0.003	0.016	0.212	0.318	0.131	0.210	0.307	0.330	0.243	0.276	0.328	0.341	0.263	0.265	0.338
Holliston	obesity	10290	1980.2	32.8	164.4	2176.9	0.192	0.003	0.016	0.212	0.230	0.222	0.244	0.231	0.224	0.134	0.166	0.219	0.236	0.140	0.156	0.229
Holliston	smoking	10290	1980.2	32.8	164.4	2176.9	0.192	0.003	0.016	0.212	0.066	0.064	0.155	0.072	0.063	0.145	0.239	0.076	0.060	0.142	0.227	0.072
Holyoke	asthma	40373	1099.7	27.1	7974.8	9093.4	0.027	0.001	0.198	0.225	0.119	0.065	0.181	0.173	0.096	0.062	0.105	0.105	0.122	0.105	0.123	0.122
Holyoke	diabetes	40373	1099.7	27.1	7974.8	9093.4	0.027	0.001	0.198	0.225	0.090	0.270	0.221	0.205	0.066	0.048	0.101	0.088	0.097	0.081	0.165	0.149
Holyoke	hypertension	40373	1099.7	27.1	7974.8	9093.4	0.027	0.001	0.198	0.225	0.357	0.498	0.381	0.379	0.313	0.209	0.295	0.305	0.340	0.267	0.313	0.315
Holyoke	obesity	40373	1099.7	27.1	7974.8	9093.4	0.027	0.001	0.198	0.225	0.363	0.289	0.290	0.299	0.234	0.111	0.212	0.222	0.312	0.179	0.228	0.245
Holyoke	smoking	40373	1099.7	27.1	7974.8	9093.4	0.027	0.001	0.198	0.225	0.107	0.203	0.434	0.394	0.070	0.177	0.285	0.246	0.110	0.241	0.320	0.272
Hopedale	asthma	4266	353.6	11.4	145.2	510.2	0.083	0.003	0.034	0.120	0.089	0.088	0.055	0.079	0.094	0.065	0.092	0.092	0.094	0.054	0.092	0.092
Hopedale	diabetes	4266	353.6	11.4	145.2	510.2	0.083	0.003	0.034	0.120	0.076	0.088	0.089	0.080	0.069	0.060	0.125	0.079	0.064	0.044	0.111	0.073
Hopedale	hypertension	4266	353.6	11.4	145.2	510.2	0.083	0.003	0.034	0.120	0.280	0.423	0.206	0.262	0.321	0.241	0.284	0.315	0.327	0.225	0.277	0.318
Hopedale	obesity	4266	353.6	11.4	145.2	510.2	0.083	0.003	0.034	0.120	0.213	0.358	0.294	0.239	0.222	0.130	0.171	0.209	0.215	0.106	0.161	0.201
Hopedale	smoking	4266	353.6	11.4	145.2	510.2	0.083	0.003	0.034	0.120	0.074	0.219	0.303	0.142	0.063	0.144	0.240	0.109	0.055	0.130	0.232	0.101
Hopkinton	asthma	11220	2861.5	26.7	144.8	3033.0	0.255	0.002	0.013	0.270	0.082	0.041	0.067	0.081	0.090	0.059	0.085	0.089	0.091	0.069	0.082	0.091
Hopkinton	diabetes	11220	2861.5	26.7	144.8	3033.0	0.255	0.002	0.013	0.270	0.055	0.075	0.135	0.059	0.062	0.056	0.119	0.065	0.067	0.059	0.118	0.069
Hopkinton	hypertension	11220	2861.5	26.7	144.8	3033.0	0.255	0.002	0.013	0.270	0.259	0.278	0.294	0.261	0.309	0.229	0.258	0.306	0.310	0.241	0.245	0.307
Hopkinton	obesity	11220	2861.5	26.7	144.8	3033.0	0.255	0.002	0.013	0.270	0.172	0.438	0.247	0.178	0.218	0.132	0.162	0.213	0.223	0.137	0.153	0.217
Hopkinton	smoking	11220	2861.5	26.7	144.8	3033.0	0.255	0.002	0.013	0.270	0.056	0.003	0.206	0.062	0.063	0.142	0.239	0.072	0.058	0.130	0.223	0.067
Hubbardston	asthma	3341	36.3	0.9	119.8	157.0	0.011	0.000	0.036	0.047	0.062	0.000	0.134	0.116	0.094	0.067	0.111	0.106	0.091	0.046	0.109	0.104
Hubbardston	diabetes	3341	36.3	0.9	119.8	157.0	0.011	0.000	0.036	0.047	0.067	0.000	0.162	0.139	0.062	0.051	0.109	0.098	0.056	0.027	0.100	0.089
Hubbardston	hypertension	3341	36.3	0.9	119.8	157.0	0.011	0.000	0.036	0.047	0.297	0.273	0.348	0.336	0.302	0.231	0.319	0.318	0.288	0.192	0.338	0.329
Hubbardston	obesity	3341	36.3	0.9	119.8	157.0	0.011	0.000	0.036	0.047	0.257	0.000	0.312	0.298	0.238	0.121	0.212	0.217	0.232	0.086	0.223	0.225
Hubbardston	smoking	3341	36.3	0.9	119.8	157.0	0.011	0.000	0.036	0.047	0.028	0.000	0.187	0.149	0.077	0.193	0.301	0.259	0.071	0.161	0.312	0.267
Hudson	asthma	15247	2907.4	73.1	723.6	3704.1	0.191	0.005	0.047	0.243	0.114	0.065	0.050	0.100	0.093	0.062	0.090	0.092	0.099	0.069	0.086	0.096
Hudson	diabetes	15247	2907.4	73.1	723.6	3704.1	0.191	0.005	0.047	0.243	0.087	0.067	0.099	0.089	0.068	0.060	0.123	0.077	0.087	0.080	0.149	0.097
Hudson	hypertension	15247	2907.4	73.1	723.6	3704.1	0.191	0.005	0.047	0.243	0.342	0.287	0.224	0.318	0.329	0.236	0.278	0.321	0.328	0.247	0.300	0.324
Hudson	obesity	15247	2907.4	73.1	723.6	3704.1	0.191	0.005	0.047	0.243	0.259	0.239	0.243	0.256	0.222	0.130	0.172	0.213	0.257	0.181	0.208	0.247
Hudson	smoking	15247	2907.4	73.1	723.6	3704.1	0.191	0.005	0.047	0.243	0.105	0.062	0.151	0.113	0.064	0.147	0.243	0.098	0.084	0.150	0.240	0.113
Hull	asthma	8829	2749.8	44.9	1739.9	4534.3	0.311	0.005	0.197	0.514	0.138	0.004	0.192	0.158	0.097	0.070	0.106	0.100	0.098	0.074	0.109	0.102
Hull	diabetes	8829	2749.8	44.9	1739.9	4534.3	0.311	0.005	0.197	0.514	0.110	0.072	0.345	0.200	0.076	0.066	0.135	0.097	0.073	0.066	0.142	0.097
Hull	hypertension	8829	2749.8	44.9	1739.9	4534.3	0.311	0.005	0.197	0.514	0.436	0.258	0.272	0.371	0.364	0.264	0.334	0.355	0.352	0.286	0.326	0.344
Hull	obesity	8829	2749.8	44.9	1739.9	4534.3	0.311	0.005	0.197	0.514	0.326	0.148	0.278	0.306	0.234	0.131	0.190	0.217	0.233	0.104	0.187	0.215
Hull	smoking	8829	2749.8	44.9	1739.9	4534.3	0.311	0.005	0.197	0.514	0.134	0.226	0.304	0.200	0.066	0.157	0.256	0.141	0.061	0.170	0.272	0.144
Huntington	asthma	1805	0.9	0.0	866.7	867.6	0.001	0.000	0.480	0.481	0.000	NA	0.241	0.241	0.096	0.069	0.125	0.125	0.090	0.035	0.120	0.120
Huntington	diabetes	1805	0.9	0.0	866.7	867.6	0.001	0.000	0.480	0.481	0.000	NA	0.106	0.106	0.069	0.054	0.112	0.112	0.060	0.017	0.091	0.091
Huntington	hypertension	1805	0.9	0.0	866.7	867.6	0.001	0.000	0.480	0.481	0.000	NA	0.392	0.392	0.310	0.242	0.367	0.367	0.304	0.166	0.386	0.386
Huntington	obesity	1805	0.9	0.0	866.7	867.6	0.001	0.000	0.480	0.481	0.000	NA	0.322	0.321	0.252	0.118	0.243	0.243	0.236	0.076	0.238	0.238
Huntington	smoking	1805	0.9	0.0	866.7	867.6	0.001	0.000	0.480	0.481	0.364	NA	0.276	0.276	0.081	0.209	0.322	0.322	0.070	0.142	0.320	0.320
Ipswich	asthma	10595	1123.8	48.8	204.0	1375.7	0.106	0.005	0.019	0.130	0.109	0.072	0.061	0.101	0.097	0.071	0.096	0.096	0.105	0.074	0.104	0.103
Ipswich	diabetes	10595	1123.8	48.8	204.0	1375.7	0.106	0.005	0.019	0.130	0.091	0.051	0.083	0.088	0.078	0.070	0.138	0.085	0.086	0.068	0.146	0.093
Ipswich	hypertension	10595	1123.8	48.8	204.0	1375.7	0.106	0.005	0.019	0.130	0.360	0.167	0.186	0.328	0.369	0.266	0.306	0.359	0.373	0.283	0.323	0.365
Ipswich	obesity	10595	1123.8	48.8	204.0	1375.7	0.106	0.005	0.019	0.130	0.243	0.132	0.027	0.207	0.229	0.135	0.168	0.217	0.257	0.138	0.176	0.241
Ipswich	smoking	10595	1123.8	48.8	204.0	1375.7	0.106	0.005	0.019	0.130	0.036	0.063	0.226	0.065	0.064	0.149	0.241	0.097	0.068	0.166	0.261	0.104
Kingston	asthma	9743	3168.8	17.8	369.1	3555.8	0.325	0.002	0.038	0.365	0.101	0.028	0.090	0.099	0.093	0.062	0.089	0.095	0.102	0.065	0.099	0.103
Kingston	diabetes	9743	3168.8	17.8	369.1	3555.8	0.325	0.002	0.038	0.365	0.073	0.136	0.104	0.076	0.067	0.059	0.124	0.071	0.074	0.068	0.137	0.079
Kingston	hypertension	9743	3168.8	17.8	369.1	3555.8	0.325	0.002	0.038	0.365	0.323	0.084	0.286	0.318	0.323	0.234	0.270	0.319	0.328	0.258	0.284	0.325
Kingston	obesity	9743	3168.8	17.8	369.1	3555.8	0.325	0.002	0.038	0.365	0.289	0.056	0.238	0.283	0.216	0.130	0.166	0.212	0.245	0.137	0.177	0.239
Kingston	smoking	9743	3168.8	17.8	369.1	3555.8	0.325	0.002	0.038	0.365	0.079	0.192	0.379	0.111	0.062	0.139	0.231	0.078	0.069	0.172	0.258	0.087
Lakeville	asthma	8564	278.5	8.5	155.9	442.9	0.033	0.001	0.018	0.052	0.102	0.118	0.091	0.098	0.094	0.066	0.099	0.094	0.105	0.068	0.105	0.104
Lakeville	diabetes	8564	278.5	8.5	155.9	442.9	0.033	0.001	0.018	0.052	0.071	0.118	0.104	0.084	0.066	0.058	0.119	0.082	0.072	0.039	0.125	0.087
Lakeville	hypertension	8564	278.5	8.5	155.9	442.9	0.033	0.001	0.018	0.052	0.298	0.353	0.222	0.272	0.325	0.239	0.295	0.315	0.330	0.233	0.321	0.326
Lakeville	obesity	8564	278.5	8.5	155.9	442.9	0.033	0.001	0.018	0.052	0.285	0.235	0.259	0.275	0.230	0.128	0.185	0.215	0.260	0.122	0.190	0.236
Lakeville	smoking	8564	278.5	8.5	155.9	442.9	0.033	0.001	0.018	0.052	0.073	0.147	0.351	0.173	0.070	0.167	0.266	0.141	0.074	0.166	0.290	0.152
Lancaster	asthma	6303	283.9	10.6	198.8	493.3	0.045	0.002	0.032	0.078	0.110	0.000	0.034	0.077	0.091	0.060	0.090	0.089	0.082	0.037	0.083	0.080
Lancaster	diabetes	6303	283.9	10.6	198.8	493.3	0.045	0.002	0.032	0.078	0.035	0.000	0.104	0.062	0.063	0.052	0.107	0.078	0.056	0.052	0.107	0.073
Lancaster	hypertension	6303	283.9	10.6	198.8	493.3	0.045	0.002	0.032	0.078	0.264	0.000	0.210	0.237	0.289	0.218	0.268	0.282	0.255	0.181	0.270	0.258
Lancaster	obesity	6303	283.9	10.6	198.8	493.3	0.045	0.002	0.032	0.078	0.229	0.094	0.176	0.205	0.224	0.119	0.177	0.203	0.204	0.112	0.198	0.200
Lancaster	smoking	6303	283.9	10.6	198.8	493.3	0.045	0.002	0.032	0.078	0.064	0.173	0.151	0.102	0.070	0.162	0.262	0.143	0.074	0.166	0.280	0.150
Lanesborough	asthma	2240	9.9	0.0	3.0	12.9	0.004	0.000	0.001	0.006	0.101	NA	0.000	0.077	0.096	0.069	0.097	0.096	0.092	0.043	0.109	0.097
Lanesborough	diabetes	2240	9.9	0.0	3.0	12.9	0.004	0.000	0.001	0.006	0.000	NA	0.000	0.000	0.066	0.059	0.115	0.078	0.056	0.040	0.093	0.065
Lanesborough	hypertension	2240	9.9	0.0	3.0	12.9	0.004	0.000	0.001	0.006	0.303	NA	0.000	0.232	0.285	0.240	0.280	0.287	0.296	0.244	0.288	0.295
Lanesborough	obesity	2240	9.9	0.0	3.0	12.9	0.004	0.000	0.001	0.006	0.403	NA	0.000	0.310	0.233	0.130	0.178	0.219	0.227	0.072	0.186	0.217
Lanesborough	smoking	2240	9.9	0.0	3.0	12.9	0.004	0.000	0.001	0.006	0.000	NA	0.667	0.155	0.073	0.178	0.274	0.117	0.058	0.188	0.287	0.112
Lawrence	asthma	55244	449.6	337.3	646.8	1431.0	0.008	0.006	0.012	0.026	0.122	0.067	0.087	0.093	0.101	0.067	0.077	0.080	0.156	0.142	0.108	0.116
Lawrence	diabetes	55244	449.6	337.3	646.8	1431.0	0.008	0.006	0.012	0.026	0.097	0.099	0.127	0.111	0.084	0.062	0.101	0.088	0.164	0.207	0.210	0.178
Lawrence	hypertension	55244	449.6	337.3	646.8	1431.0	0.008	0.006	0.012	0.026	0.261	0.258	0.232	0.247	0.273	0.221	0.221	0.253	0.366	0.376	0.270	0.328
Lawrence	obesity	55244	449.6	337.3	646.8	1431.0	0.008	0.006	0.012	0.026	0.358	0.208	0.220	0.260	0.238	0.134	0.164	0.225	0.409	0.320	0.247	0.329
Lawrence	smoking	55244	449.6	337.3	646.8	1431.0	0.008	0.006	0.012	0.026	0.107	0.124	0.203	0.154	0.069	0.152	0.249	0.124	0.173	0.301	0.275	0.183
Lee	asthma	5153	11.9	2.4	18.1	32.4	0.002	0.000	0.004	0.006	0.084	0.000	0.198	0.141	0.099	0.076	0.103	0.099	0.094	0.047	0.106	0.098
Lee	diabetes	5153	11.9	2.4	18.1	32.4	0.002	0.000	0.004	0.006	0.000	0.000	0.024	0.013	0.081	0.071	0.125	0.102	0.080	0.049	0.114	0.096
Lee	hypertension	5153	11.9	2.4	18.1	32.4	0.002	0.000	0.004	0.006	0.329	0.172	0.234	0.265	0.334	0.259	0.311	0.329	0.331	0.221	0.330	0.337
Lee	obesity	5153	11.9	2.4	18.1	32.4	0.002	0.000	0.004	0.006	0.084	0.000	0.415	0.257	0.228	0.125	0.177	0.197	0.230	0.110	0.191	0.209
Lee	smoking	5153	11.9	2.4	18.1	32.4	0.002	0.000	0.004	0.006	0.084	0.000	0.434	0.268	0.072	0.177	0.271	0.200	0.070	0.165	0.281	0.205
Leicester	asthma	9020	65.6	3.6	359.7	427.8	0.007	0.000	0.040	0.047	0.067	0.000	0.060	0.061	0.095	0.069	0.114	0.111	0.086	0.041	0.107	0.103
Leicester	diabetes	9020	65.6	3.6	359.7	427.8	0.007	0.000	0.040	0.047	0.015	0.000	0.135	0.115	0.067	0.054	0.114	0.106	0.060	0.034	0.107	0.099
Leicester	hypertension	9020	65.6	3.6	359.7	427.8	0.007	0.000	0.040	0.047	0.198	0.209	0.303	0.286	0.317	0.237	0.335	0.332	0.293	0.185	0.346	0.337
Leicester	obesity	9020	65.6	3.6	359.7	427.8	0.007	0.000	0.040	0.047	0.201	0.349	0.304	0.289	0.234	0.117	0.215	0.218	0.217	0.094	0.230	0.228
Leicester	smoking	9020	65.6	3.6	359.7	427.8	0.007	0.000	0.040	0.047	0.088	0.209	0.323	0.285	0.075	0.187	0.294	0.267	0.071	0.156	0.300	0.272
Lenox	asthma	4094	23.9	4.3	9.1	36.9	0.006	0.001	0.002	0.009	0.070	0.000	0.239	0.106	0.108	0.088	0.109	0.105	0.111	0.078	0.115	0.109
Lenox	diabetes	4094	23.9	4.3	9.1	36.9	0.006	0.001	0.002	0.009	0.000	0.000	0.000	0.000	0.112	0.095	0.166	0.121	0.097	0.043	0.133	0.100
Lenox	hypertension	4094	23.9	4.3	9.1	36.9	0.006	0.001	0.002	0.009	0.293	0.000	0.220	0.242	0.439	0.319	0.384	0.423	0.457	0.298	0.379	0.435
Lenox	obesity	4094	23.9	4.3	9.1	36.9	0.006	0.001	0.002	0.009	0.099	0.098	0.248	0.135	0.228	0.129	0.165	0.206	0.219	0.080	0.145	0.196
Lenox	smoking	4094	23.9	4.3	9.1	36.9	0.006	0.001	0.002	0.009	0.000	0.000	0.183	0.045	0.058	0.138	0.224	0.110	0.044	0.116	0.220	0.095
Leominster	asthma	31229	597.7	120.8	3426.9	4141.4	0.019	0.004	0.110	0.133	0.120	0.117	0.101	0.104	0.095	0.066	0.109	0.110	0.107	0.103	0.109	0.112
Leominster	diabetes	31229	597.7	120.8	3426.9	4141.4	0.019	0.004	0.110	0.133	0.088	0.069	0.163	0.149	0.069	0.053	0.108	0.105	0.093	0.067	0.155	0.146
Leominster	hypertension	31229	597.7	120.8	3426.9	4141.4	0.019	0.004	0.110	0.133	0.254	0.321	0.340	0.327	0.344	0.226	0.320	0.311	0.335	0.259	0.338	0.325
Leominster	obesity	31229	597.7	120.8	3426.9	4141.4	0.019	0.004	0.110	0.133	0.313	0.242	0.343	0.336	0.233	0.115	0.214	0.224	0.282	0.157	0.234	0.248
Leominster	smoking	31229	597.7	120.8	3426.9	4141.4	0.019	0.004	0.110	0.133	0.117	0.174	0.199	0.186	0.073	0.179	0.287	0.241	0.094	0.185	0.305	0.258
Leverett	asthma	1561	8.6	0.0	6.6	15.2	0.005	0.000	0.004	0.010	0.117	NA	0.152	0.132	0.098	0.071	0.107	0.101	0.086	0.032	0.102	0.092
Leverett	diabetes	1561	8.6	0.0	6.6	15.2	0.005	0.000	0.004	0.010	0.117	NA	0.304	0.198	0.079	0.067	0.136	0.101	0.067	0.036	0.102	0.080
Leverett	hypertension	1561	8.6	0.0	6.6	15.2	0.005	0.000	0.004	0.010	0.573	NA	0.304	0.456	0.334	0.268	0.341	0.336	0.337	0.198	0.341	0.337
Leverett	obesity	1561	8.6	0.0	6.6	15.2	0.005	0.000	0.004	0.010	0.223	NA	0.000	0.126	0.237	0.130	0.192	0.215	0.210	0.093	0.191	0.200
Leverett	smoking	1561	8.6	0.0	6.6	15.2	0.005	0.000	0.004	0.010	0.117	NA	0.329	0.209	0.067	0.162	0.260	0.166	0.056	0.122	0.239	0.150
Lexington	asthma	24508	2850.2	420.2	180.8	3450.8	0.116	0.017	0.007	0.141	0.085	0.072	0.041	0.081	0.095	0.072	0.083	0.091	0.098	0.097	0.073	0.096
Lexington	diabetes	24508	2850.2	420.2	180.8	3450.8	0.116	0.017	0.007	0.141	0.063	0.100	0.109	0.070	0.095	0.088	0.144	0.096	0.106	0.099	0.151	0.107
Lexington	hypertension	24508	2850.2	420.2	180.8	3450.8	0.116	0.017	0.007	0.141	0.246	0.272	0.212	0.248	0.348	0.270	0.281	0.337	0.349	0.305	0.286	0.342
Lexington	obesity	24508	2850.2	420.2	180.8	3450.8	0.116	0.017	0.007	0.141	0.134	0.107	0.133	0.131	0.201	0.131	0.132	0.190	0.211	0.126	0.152	0.199
Lexington	smoking	24508	2850.2	420.2	180.8	3450.8	0.116	0.017	0.007	0.141	0.035	0.096	0.169	0.050	0.058	0.133	0.222	0.073	0.058	0.116	0.194	0.070
Leyden	asthma	16059	24.1	7.4	107.4	138.9	0.001	0.000	0.007	0.009	0.042	0.000	0.105	0.089	0.096	0.071	0.111	0.106	0.111	0.085	0.124	0.120
Leyden	diabetes	16059	24.1	7.4	107.4	138.9	0.001	0.000	0.007	0.009	0.083	0.000	0.051	0.054	0.068	0.055	0.111	0.098	0.073	0.033	0.126	0.110
Leyden	hypertension	16059	24.1	7.4	107.4	138.9	0.001	0.000	0.007	0.009	0.311	0.135	0.220	0.231	0.335	0.235	0.322	0.326	0.340	0.232	0.340	0.340
Leyden	obesity	16059	24.1	7.4	107.4	138.9	0.001	0.000	0.007	0.009	0.166	0.045	0.203	0.188	0.234	0.117	0.207	0.207	0.265	0.107	0.192	0.201
Leyden	smoking	16059	24.1	7.4	107.4	138.9	0.001	0.000	0.007	0.009	0.083	0.135	0.304	0.257	0.075	0.190	0.295	0.251	0.080	0.195	0.337	0.285
Lincoln	asthma	3719	817.4	63.8	28.1	909.3	0.220	0.017	0.008	0.245	0.087	0.040	0.128	0.085	0.100	0.076	0.093	0.097	0.100	0.066	0.084	0.096
Lincoln	diabetes	3719	817.4	63.8	28.1	909.3	0.220	0.017	0.008	0.245	0.067	0.038	0.036	0.064	0.102	0.090	0.162	0.103	0.096	0.052	0.129	0.094
Lincoln	hypertension	3719	817.4	63.8	28.1	909.3	0.220	0.017	0.008	0.245	0.320	0.149	0.098	0.301	0.385	0.300	0.330	0.378	0.405	0.266	0.323	0.394
Lincoln	obesity	3719	817.4	63.8	28.1	909.3	0.220	0.017	0.008	0.245	0.144	0.078	0.199	0.141	0.222	0.138	0.149	0.220	0.210	0.109	0.142	0.208
Lincoln	smoking	3719	817.4	63.8	28.1	909.3	0.220	0.017	0.008	0.245	0.044	0.043	0.258	0.051	0.057	0.129	0.215	0.064	0.047	0.090	0.179	0.052
Littleton	asthma	7337	1159.8	30.2	70.0	1259.9	0.158	0.004	0.010	0.172	0.139	0.066	0.137	0.137	0.093	0.064	0.087	0.092	0.100	0.064	0.095	0.099
Littleton	diabetes	7337	1159.8	30.2	70.0	1259.9	0.158	0.004	0.010	0.172	0.088	0.033	0.104	0.088	0.072	0.065	0.131	0.075	0.075	0.059	0.128	0.077
Littleton	hypertension	7337	1159.8	30.2	70.0	1259.9	0.158	0.004	0.010	0.172	0.316	0.125	0.358	0.314	0.326	0.247	0.277	0.322	0.345	0.258	0.274	0.340
Littleton	obesity	7337	1159.8	30.2	70.0	1259.9	0.158	0.004	0.010	0.172	0.283	0.167	0.179	0.274	0.217	0.132	0.158	0.211	0.232	0.127	0.146	0.224
Littleton	smoking	7337	1159.8	30.2	70.0	1259.9	0.158	0.004	0.010	0.172	0.084	0.058	0.292	0.094	0.062	0.139	0.232	0.073	0.060	0.150	0.237	0.072
Longmeadow	asthma	11849	43.2	4.0	104.3	151.5	0.004	0.000	0.009	0.013	0.058	0.229	0.068	0.069	0.096	0.070	0.108	0.106	0.087	0.071	0.089	0.089
Longmeadow	diabetes	11849	43.2	4.0	104.3	151.5	0.004	0.000	0.009	0.013	0.023	0.042	0.089	0.069	0.079	0.064	0.129	0.117	0.080	0.061	0.130	0.117
Longmeadow	hypertension	11849	43.2	4.0	104.3	151.5	0.004	0.000	0.009	0.013	0.276	0.125	0.189	0.212	0.369	0.254	0.342	0.347	0.337	0.239	0.325	0.327
Longmeadow	obesity	11849	43.2	4.0	104.3	151.5	0.004	0.000	0.009	0.013	0.120	0.229	0.094	0.105	0.226	0.120	0.193	0.196	0.209	0.115	0.195	0.194
Longmeadow	smoking	11849	43.2	4.0	104.3	151.5	0.004	0.000	0.009	0.013	0.006	0.250	0.032	0.030	0.066	0.160	0.262	0.214	0.058	0.115	0.230	0.187
Lowell	asthma	80441	7794.5	776.3	18800.3	27369.1	0.097	0.010	0.234	0.340	0.129	0.111	0.157	0.148	0.086	0.054	0.088	0.089	0.104	0.081	0.095	0.099
Lowell	diabetes	80441	7794.5	776.3	18800.3	27369.1	0.097	0.010	0.234	0.340	0.122	0.098	0.173	0.156	0.062	0.048	0.095	0.089	0.092	0.107	0.163	0.140
Lowell	hypertension	80441	7794.5	776.3	18800.3	27369.1	0.097	0.010	0.234	0.340	0.314	0.274	0.327	0.322	0.267	0.191	0.257	0.266	0.279	0.246	0.286	0.289
Lowell	obesity	80441	7794.5	776.3	18800.3	27369.1	0.097	0.010	0.234	0.340	0.324	0.217	0.285	0.294	0.200	0.105	0.178	0.196	0.265	0.184	0.234	0.251
Lowell	smoking	80441	7794.5	776.3	18800.3	27369.1	0.097	0.010	0.234	0.340	0.154	0.187	0.226	0.204	0.067	0.152	0.260	0.193	0.118	0.215	0.288	0.226
Ludlow	asthma	16820	17.6	5.1	247.8	270.5	0.001	0.000	0.015	0.016	0.000	0.393	0.078	0.079	0.095	0.070	0.114	0.112	0.101	0.091	0.103	0.103
Ludlow	diabetes	16820	17.6	5.1	247.8	270.5	0.001	0.000	0.015	0.016	0.090	0.000	0.120	0.116	0.068	0.055	0.113	0.110	0.083	0.058	0.147	0.143
Ludlow	hypertension	16820	17.6	5.1	247.8	270.5	0.001	0.000	0.015	0.016	0.355	0.197	0.240	0.247	0.351	0.237	0.335	0.335	0.329	0.253	0.365	0.362
Ludlow	obesity	16820	17.6	5.1	247.8	270.5	0.001	0.000	0.015	0.016	0.251	0.197	0.125	0.135	0.233	0.115	0.212	0.211	0.264	0.126	0.262	0.259
Ludlow	smoking	16820	17.6	5.1	247.8	270.5	0.001	0.000	0.015	0.016	0.227	0.279	0.262	0.260	0.075	0.187	0.294	0.279	0.091	0.167	0.296	0.282
Lunenburg	asthma	8349	274.2	15.9	291.8	581.9	0.033	0.002	0.035	0.070	0.090	0.052	0.075	0.082	0.096	0.069	0.104	0.100	0.095	0.063	0.096	0.095
Lunenburg	diabetes	8349	274.2	15.9	291.8	581.9	0.033	0.002	0.035	0.070	0.081	0.126	0.132	0.108	0.071	0.060	0.123	0.096	0.076	0.047	0.124	0.099
Lunenburg	hypertension	8349	274.2	15.9	291.8	581.9	0.033	0.002	0.035	0.070	0.309	0.236	0.359	0.332	0.341	0.248	0.317	0.331	0.328	0.229	0.331	0.331
Lunenburg	obesity	8349	274.2	15.9	291.8	581.9	0.033	0.002	0.035	0.070	0.282	0.094	0.295	0.283	0.236	0.128	0.193	0.211	0.243	0.124	0.210	0.223
Lunenburg	smoking	8349	274.2	15.9	291.8	581.9	0.033	0.002	0.035	0.070	0.079	0.063	0.282	0.180	0.069	0.168	0.269	0.173	0.070	0.138	0.260	0.168
Lynn	asthma	66228	3932.5	3283.6	27482.7	34676.3	0.059	0.050	0.415	0.524	0.131	0.097	0.075	0.083	0.093	0.061	0.091	0.086	0.117	0.097	0.098	0.099
Lynn	diabetes	66228	3932.5	3283.6	27482.7	34676.3	0.059	0.050	0.415	0.524	0.147	0.107	0.168	0.160	0.071	0.054	0.099	0.091	0.113	0.098	0.164	0.145
Lynn	hypertension	66228	3932.5	3283.6	27482.7	34676.3	0.059	0.050	0.415	0.524	0.420	0.276	0.290	0.304	0.293	0.214	0.273	0.278	0.328	0.264	0.299	0.306
Lynn	obesity	66228	3932.5	3283.6	27482.7	34676.3	0.059	0.050	0.415	0.524	0.365	0.240	0.149	0.182	0.229	0.120	0.197	0.198	0.313	0.229	0.237	0.254
Lynn	smoking	66228	3932.5	3283.6	27482.7	34676.3	0.059	0.050	0.415	0.524	0.121	0.211	0.223	0.210	0.072	0.158	0.266	0.198	0.127	0.189	0.269	0.211
Lynnfield	asthma	9919	1264.5	143.9	118.8	1526.4	0.127	0.015	0.012	0.154	0.101	0.088	0.067	0.097	0.099	0.075	0.090	0.096	0.103	0.089	0.090	0.100
Lynnfield	diabetes	9919	1264.5	143.9	118.8	1526.4	0.127	0.015	0.012	0.154	0.088	0.111	0.110	0.092	0.084	0.078	0.137	0.087	0.083	0.072	0.137	0.085
Lynnfield	hypertension	9919	1264.5	143.9	118.8	1526.4	0.127	0.015	0.012	0.154	0.350	0.295	0.201	0.333	0.359	0.271	0.286	0.349	0.351	0.300	0.290	0.344
Lynnfield	obesity	9919	1264.5	143.9	118.8	1526.4	0.127	0.015	0.012	0.154	0.237	0.172	0.085	0.219	0.226	0.138	0.151	0.213	0.231	0.110	0.159	0.216
Lynnfield	smoking	9919	1264.5	143.9	118.8	1526.4	0.127	0.015	0.012	0.154	0.064	0.124	0.162	0.077	0.063	0.149	0.237	0.082	0.059	0.152	0.242	0.078
Malden	asthma	48521	4740.6	13227.8	1276.8	19240.0	0.098	0.273	0.026	0.397	0.119	0.085	0.075	0.093	0.114	0.109	0.066	0.107	0.123	0.184	0.064	0.155
Malden	diabetes	48521	4740.6	13227.8	1276.8	19240.0	0.098	0.273	0.026	0.397	0.112	0.107	0.106	0.108	0.115	0.123	0.110	0.120	0.131	0.144	0.124	0.138
Malden	hypertension	48521	4740.6	13227.8	1276.8	19240.0	0.098	0.273	0.026	0.397	0.318	0.281	0.206	0.285	0.316	0.286	0.175	0.291	0.318	0.349	0.186	0.331
Malden	obesity	48521	4740.6	13227.8	1276.8	19240.0	0.098	0.273	0.026	0.397	0.279	0.220	0.126	0.228	0.232	0.157	0.089	0.180	0.262	0.178	0.102	0.200
Malden	smoking	48521	4740.6	13227.8	1276.8	19240.0	0.098	0.273	0.026	0.397	0.103	0.176	0.291	0.165	0.077	0.201	0.264	0.163	0.083	0.205	0.255	0.166
Manchester	asthma	4088	562.4	17.8	57.5	637.8	0.138	0.004	0.014	0.156	0.094	0.000	0.086	0.091	0.100	0.073	0.098	0.100	0.100	0.059	0.107	0.099
Manchester	diabetes	4088	562.4	17.8	57.5	637.8	0.138	0.004	0.014	0.156	0.074	0.112	0.043	0.073	0.089	0.079	0.155	0.095	0.091	0.085	0.143	0.095
Manchester	hypertension	4088	562.4	17.8	57.5	637.8	0.138	0.004	0.014	0.156	0.329	0.206	0.223	0.316	0.384	0.291	0.334	0.380	0.408	0.314	0.332	0.401
Manchester	obesity	4088	562.4	17.8	57.5	637.8	0.138	0.004	0.014	0.156	0.176	0.164	0.017	0.161	0.232	0.140	0.167	0.222	0.242	0.120	0.173	0.232
Manchester	smoking	4088	562.4	17.8	57.5	637.8	0.138	0.004	0.014	0.156	0.036	0.056	0.101	0.042	0.060	0.137	0.226	0.080	0.055	0.149	0.220	0.076
Mansfield	asthma	16930	2274.3	42.5	248.3	2564.1	0.134	0.003	0.015	0.151	0.098	0.086	0.064	0.094	0.089	0.057	0.083	0.086	0.096	0.078	0.087	0.093
Mansfield	diabetes	16930	2274.3	42.5	248.3	2564.1	0.134	0.003	0.015	0.151	0.059	0.110	0.145	0.068	0.056	0.051	0.107	0.060	0.062	0.070	0.125	0.066
Mansfield	hypertension	16930	2274.3	42.5	248.3	2564.1	0.134	0.003	0.015	0.151	0.254	0.204	0.237	0.251	0.290	0.212	0.237	0.282	0.282	0.254	0.234	0.275
Mansfield	obesity	16930	2274.3	42.5	248.3	2564.1	0.134	0.003	0.015	0.151	0.246	0.171	0.208	0.241	0.216	0.128	0.162	0.215	0.234	0.135	0.165	0.231
Mansfield	smoking	16930	2274.3	42.5	248.3	2564.1	0.134	0.003	0.015	0.151	0.058	0.196	0.217	0.076	0.066	0.150	0.246	0.082	0.069	0.181	0.266	0.087
Marblehead	asthma	15135	1443.5	86.8	390.3	1916.6	0.095	0.006	0.026	0.127	0.105	0.053	0.070	0.096	0.101	0.075	0.100	0.098	0.099	0.092	0.092	0.096
Marblehead	diabetes	15135	1443.5	86.8	390.3	1916.6	0.095	0.006	0.026	0.127	0.053	0.039	0.116	0.065	0.087	0.077	0.146	0.094	0.092	0.074	0.142	0.097
Marblehead	hypertension	15135	1443.5	86.8	390.3	1916.6	0.095	0.006	0.026	0.127	0.321	0.155	0.250	0.299	0.400	0.282	0.329	0.385	0.393	0.291	0.307	0.377
Marblehead	obesity	15135	1443.5	86.8	390.3	1916.6	0.095	0.006	0.026	0.127	0.202	0.130	0.085	0.175	0.234	0.137	0.172	0.218	0.233	0.139	0.156	0.214
Marblehead	smoking	15135	1443.5	86.8	390.3	1916.6	0.095	0.006	0.026	0.127	0.042	0.134	0.222	0.083	0.062	0.147	0.238	0.094	0.054	0.119	0.213	0.082
Marion	asthma	3786	99.9	4.0	92.7	196.6	0.026	0.001	0.024	0.052	0.133	0.000	0.163	0.144	0.101	0.075	0.107	0.102	0.104	0.072	0.108	0.104
Marion	diabetes	3786	99.9	4.0	92.7	196.6	0.026	0.001	0.024	0.052	0.082	0.000	0.112	0.094	0.092	0.077	0.151	0.114	0.082	0.042	0.130	0.100
Marion	hypertension	3786	99.9	4.0	92.7	196.6	0.026	0.001	0.024	0.052	0.259	0.250	0.266	0.262	0.388	0.287	0.365	0.380	0.399	0.275	0.354	0.382
Marion	obesity	3786	99.9	4.0	92.7	196.6	0.026	0.001	0.024	0.052	0.171	0.000	0.246	0.203	0.232	0.131	0.186	0.211	0.223	0.084	0.165	0.196
Marion	smoking	3786	99.9	4.0	92.7	196.6	0.026	0.001	0.024	0.052	0.043	0.250	0.354	0.194	0.062	0.144	0.238	0.143	0.049	0.118	0.228	0.131
Marlborough	asthma	30359	6120.3	173.1	2787.7	9078.8	0.202	0.006	0.092	0.299	0.096	0.080	0.043	0.080	0.090	0.059	0.087	0.087	0.106	0.105	0.081	0.096
Marlborough	diabetes	30359	6120.3	173.1	2787.7	9078.8	0.202	0.006	0.092	0.299	0.098	0.110	0.109	0.101	0.066	0.054	0.113	0.079	0.089	0.085	0.162	0.107
Marlborough	hypertension	30359	6120.3	173.1	2787.7	9078.8	0.202	0.006	0.092	0.299	0.334	0.276	0.221	0.298	0.315	0.220	0.264	0.306	0.311	0.265	0.282	0.309
Marlborough	obesity	30359	6120.3	173.1	2787.7	9078.8	0.202	0.006	0.092	0.299	0.253	0.232	0.264	0.256	0.217	0.124	0.175	0.207	0.262	0.179	0.213	0.248
Marlborough	smoking	30359	6120.3	173.1	2787.7	9078.8	0.202	0.006	0.092	0.299	0.111	0.076	0.143	0.120	0.065	0.142	0.242	0.120	0.091	0.153	0.243	0.137
Marshfield	asthma	19352	5737.0	45.9	824.5	6606.4	0.296	0.002	0.043	0.341	0.121	0.052	0.095	0.117	0.094	0.064	0.093	0.094	0.105	0.082	0.100	0.105
Marshfield	diabetes	19352	5737.0	45.9	824.5	6606.4	0.296	0.002	0.043	0.341	0.077	0.080	0.170	0.088	0.068	0.061	0.128	0.074	0.083	0.071	0.151	0.090
Marshfield	hypertension	19352	5737.0	45.9	824.5	6606.4	0.296	0.002	0.043	0.341	0.387	0.194	0.241	0.367	0.349	0.245	0.287	0.343	0.354	0.270	0.300	0.349
Marshfield	obesity	19352	5737.0	45.9	824.5	6606.4	0.296	0.002	0.043	0.341	0.281	0.156	0.217	0.272	0.223	0.132	0.171	0.218	0.264	0.168	0.175	0.254
Marshfield	smoking	19352	5737.0	45.9	824.5	6606.4	0.296	0.002	0.043	0.341	0.087	0.167	0.319	0.117	0.064	0.147	0.242	0.085	0.075	0.169	0.263	0.097
Mashpee	asthma	11493	359.3	10.6	422.3	792.2	0.031	0.001	0.037	0.069	0.095	0.039	0.060	0.075	0.101	0.075	0.110	0.103	0.105	0.079	0.111	0.105
Mashpee	diabetes	11493	359.3	10.6	422.3	792.2	0.031	0.001	0.037	0.069	0.122	0.000	0.075	0.095	0.093	0.077	0.149	0.116	0.101	0.064	0.159	0.124
Mashpee	hypertension	11493	359.3	10.6	422.3	792.2	0.031	0.001	0.037	0.069	0.448	0.000	0.282	0.353	0.412	0.287	0.372	0.398	0.399	0.292	0.390	0.399
Mashpee	obesity	11493	359.3	10.6	422.3	792.2	0.031	0.001	0.037	0.069	0.240	0.000	0.198	0.214	0.236	0.130	0.193	0.216	0.255	0.122	0.205	0.232
Mashpee	smoking	11493	359.3	10.6	422.3	792.2	0.031	0.001	0.037	0.069	0.044	0.299	0.346	0.208	0.063	0.147	0.243	0.161	0.064	0.141	0.256	0.168
Mattapoisett	asthma	4796	122.3	3.0	120.6	245.9	0.026	0.001	0.025	0.051	0.131	0.000	0.185	0.156	0.098	0.072	0.110	0.103	0.086	0.055	0.097	0.089
Mattapoisett	diabetes	4796	122.3	3.0	120.6	245.9	0.026	0.001	0.025	0.051	0.085	0.000	0.094	0.088	0.076	0.064	0.129	0.097	0.068	0.052	0.114	0.087
Mattapoisett	hypertension	4796	122.3	3.0	120.6	245.9	0.026	0.001	0.025	0.051	0.354	0.000	0.318	0.332	0.351	0.259	0.340	0.353	0.325	0.237	0.327	0.333
Mattapoisett	obesity	4796	122.3	3.0	120.6	245.9	0.026	0.001	0.025	0.051	0.214	0.000	0.276	0.242	0.233	0.125	0.197	0.216	0.206	0.090	0.202	0.204
Mattapoisett	smoking	4796	122.3	3.0	120.6	245.9	0.026	0.001	0.025	0.051	0.050	0.000	0.431	0.235	0.069	0.168	0.268	0.172	0.055	0.129	0.243	0.153
Maynard	asthma	8104	2139.7	96.4	147.8	2380.9	0.264	0.012	0.018	0.294	0.151	0.041	0.045	0.140	0.093	0.064	0.087	0.091	0.100	0.062	0.090	0.097
Maynard	diabetes	8104	2139.7	96.4	147.8	2380.9	0.264	0.012	0.018	0.294	0.093	0.079	0.081	0.092	0.070	0.064	0.126	0.073	0.077	0.055	0.128	0.079
Maynard	hypertension	8104	2139.7	96.4	147.8	2380.9	0.264	0.012	0.018	0.294	0.346	0.321	0.158	0.334	0.322	0.243	0.270	0.319	0.330	0.242	0.289	0.328
Maynard	obesity	8104	2139.7	96.4	147.8	2380.9	0.264	0.012	0.018	0.294	0.284	0.166	0.238	0.277	0.220	0.132	0.160	0.214	0.244	0.136	0.173	0.236
Maynard	smoking	8104	2139.7	96.4	147.8	2380.9	0.264	0.012	0.018	0.294	0.099	0.106	0.196	0.105	0.063	0.143	0.236	0.075	0.068	0.147	0.244	0.080
Medfield	asthma	8391	2109.8	27.9	62.3	2199.9	0.251	0.003	0.007	0.262	0.090	0.036	0.091	0.089	0.093	0.063	0.089	0.094	0.093	0.068	0.084	0.094
Medfield	diabetes	8391	2109.8	27.9	62.3	2199.9	0.251	0.003	0.007	0.262	0.051	0.036	0.112	0.053	0.069	0.062	0.130	0.070	0.071	0.062	0.124	0.071
Medfield	hypertension	8391	2109.8	27.9	62.3	2199.9	0.251	0.003	0.007	0.262	0.244	0.278	0.182	0.243	0.329	0.247	0.278	0.326	0.332	0.254	0.261	0.328
Medfield	obesity	8391	2109.8	27.9	62.3	2199.9	0.251	0.003	0.007	0.262	0.168	0.110	0.155	0.167	0.224	0.137	0.165	0.222	0.222	0.134	0.155	0.220
Medfield	smoking	8391	2109.8	27.9	62.3	2199.9	0.251	0.003	0.007	0.262	0.044	0.221	0.272	0.053	0.063	0.142	0.238	0.069	0.056	0.127	0.215	0.062
Medford	asthma	47763	8521.3	7073.3	573.0	16167.5	0.178	0.148	0.012	0.338	0.118	0.094	0.056	0.105	0.108	0.092	0.072	0.099	0.111	0.131	0.072	0.116
Medford	diabetes	47763	8521.3	7073.3	573.0	16167.5	0.178	0.148	0.012	0.338	0.093	0.114	0.107	0.103	0.089	0.091	0.108	0.090	0.092	0.111	0.123	0.100
Medford	hypertension	47763	8521.3	7073.3	573.0	16167.5	0.178	0.148	0.012	0.338	0.288	0.304	0.182	0.291	0.317	0.258	0.190	0.292	0.291	0.289	0.194	0.289
Medford	obesity	47763	8521.3	7073.3	573.0	16167.5	0.178	0.148	0.012	0.338	0.244	0.213	0.124	0.226	0.228	0.147	0.110	0.193	0.238	0.167	0.116	0.206
Medford	smoking	47763	8521.3	7073.3	573.0	16167.5	0.178	0.148	0.012	0.338	0.096	0.157	0.235	0.128	0.074	0.186	0.256	0.123	0.079	0.214	0.281	0.137
Medway	asthma	9436	1203.3	23.3	116.7	1343.3	0.128	0.002	0.012	0.142	0.101	0.171	0.041	0.097	0.091	0.060	0.086	0.097	0.092	0.060	0.086	0.097
Medway	diabetes	9436	1203.3	23.3	116.7	1343.3	0.128	0.002	0.012	0.142	0.049	0.029	0.099	0.053	0.062	0.056	0.117	0.065	0.065	0.058	0.116	0.068
Medway	hypertension	9436	1203.3	23.3	116.7	1343.3	0.128	0.002	0.012	0.142	0.280	0.107	0.239	0.273	0.302	0.225	0.255	0.304	0.301	0.226	0.248	0.302
Medway	obesity	9436	1203.3	23.3	116.7	1343.3	0.128	0.002	0.012	0.142	0.228	0.143	0.297	0.233	0.218	0.131	0.163	0.218	0.222	0.137	0.158	0.222
Medway	smoking	9436	1203.3	23.3	116.7	1343.3	0.128	0.002	0.012	0.142	0.066	0.075	0.337	0.090	0.063	0.144	0.240	0.078	0.062	0.142	0.235	0.076
Melrose	asthma	21655	2572.7	1243.8	211.8	4027.3	0.119	0.057	0.010	0.186	0.114	0.091	0.045	0.103	0.105	0.087	0.082	0.098	0.106	0.100	0.082	0.102
Melrose	diabetes	21655	2572.7	1243.8	211.8	4027.3	0.119	0.057	0.010	0.186	0.061	0.079	0.083	0.068	0.085	0.085	0.120	0.086	0.087	0.071	0.113	0.083
Melrose	hypertension	21655	2572.7	1243.8	211.8	4027.3	0.119	0.057	0.010	0.186	0.259	0.241	0.189	0.250	0.340	0.270	0.229	0.317	0.335	0.271	0.226	0.314
Melrose	obesity	21655	2572.7	1243.8	211.8	4027.3	0.119	0.057	0.010	0.186	0.213	0.203	0.113	0.205	0.236	0.148	0.130	0.207	0.243	0.153	0.118	0.212
Melrose	smoking	21655	2572.7	1243.8	211.8	4027.3	0.119	0.057	0.010	0.186	0.061	0.167	0.276	0.105	0.072	0.181	0.260	0.109	0.065	0.169	0.259	0.101
Mendon	asthma	4216	273.1	6.5	83.5	363.1	0.065	0.002	0.020	0.086	0.058	0.000	0.049	0.055	0.094	0.064	0.094	0.092	0.098	0.062	0.098	0.096
Mendon	diabetes	4216	273.1	6.5	83.5	363.1	0.065	0.002	0.020	0.086	0.062	0.000	0.108	0.071	0.065	0.059	0.124	0.078	0.059	0.043	0.114	0.070
Mendon	hypertension	4216	273.1	6.5	83.5	363.1	0.065	0.002	0.020	0.086	0.273	0.295	0.194	0.255	0.311	0.246	0.284	0.308	0.316	0.254	0.278	0.312
Mendon	obesity	4216	273.1	6.5	83.5	363.1	0.065	0.002	0.020	0.086	0.199	0.000	0.251	0.207	0.233	0.136	0.175	0.224	0.228	0.095	0.166	0.218
Mendon	smoking	4216	273.1	6.5	83.5	363.1	0.065	0.002	0.020	0.086	0.093	0.154	0.355	0.155	0.068	0.160	0.258	0.104	0.059	0.163	0.264	0.098
Merrimac	asthma	5110	142.4	19.8	20.2	182.4	0.028	0.004	0.004	0.036	0.072	0.092	0.248	0.094	0.102	0.078	0.093	0.099	0.101	0.062	0.105	0.098
Merrimac	diabetes	5110	142.4	19.8	20.2	182.4	0.028	0.004	0.004	0.036	0.090	0.155	0.000	0.088	0.078	0.075	0.131	0.083	0.073	0.066	0.119	0.077
Merrimac	hypertension	5110	142.4	19.8	20.2	182.4	0.028	0.004	0.004	0.036	0.311	0.193	0.274	0.294	0.335	0.271	0.276	0.326	0.337	0.288	0.286	0.330
Merrimac	obesity	5110	142.4	19.8	20.2	182.4	0.028	0.004	0.004	0.036	0.312	0.202	0.096	0.277	0.237	0.145	0.157	0.220	0.245	0.107	0.165	0.224
Merrimac	smoking	5110	142.4	19.8	20.2	182.4	0.028	0.004	0.004	0.036	0.048	0.168	0.265	0.085	0.068	0.166	0.254	0.100	0.061	0.192	0.277	0.100
Methuen	asthma	36496	1061.3	451.6	303.5	1816.3	0.029	0.012	0.008	0.050	0.123	0.086	0.099	0.110	0.102	0.078	0.083	0.092	0.120	0.129	0.090	0.114
Methuen	diabetes	36496	1061.3	451.6	303.5	1816.3	0.029	0.012	0.008	0.050	0.104	0.102	0.116	0.106	0.083	0.075	0.118	0.086	0.114	0.126	0.166	0.121
Methuen	hypertension	36496	1061.3	451.6	303.5	1816.3	0.029	0.012	0.008	0.050	0.342	0.338	0.253	0.327	0.336	0.254	0.240	0.310	0.341	0.332	0.275	0.335
Methuen	obesity	36496	1061.3	451.6	303.5	1816.3	0.029	0.012	0.008	0.050	0.354	0.301	0.217	0.318	0.232	0.141	0.145	0.208	0.303	0.200	0.189	0.267
Methuen	smoking	36496	1061.3	451.6	303.5	1816.3	0.029	0.012	0.008	0.050	0.076	0.169	0.235	0.126	0.070	0.166	0.253	0.110	0.100	0.220	0.280	0.142
Middleborough	asthma	26979	1237.3	26.0	518.1	1781.4	0.046	0.001	0.019	0.066	0.111	0.147	0.125	0.116	0.094	0.065	0.096	0.093	0.110	0.079	0.112	0.109
Middleborough	diabetes	26979	1237.3	26.0	518.1	1781.4	0.046	0.001	0.019	0.066	0.097	0.077	0.102	0.098	0.069	0.060	0.122	0.081	0.083	0.062	0.149	0.097
Middleborough	hypertension	26979	1237.3	26.0	518.1	1781.4	0.046	0.001	0.019	0.066	0.370	0.279	0.285	0.344	0.338	0.242	0.290	0.326	0.342	0.274	0.328	0.338
Middleborough	obesity	26979	1237.3	26.0	518.1	1781.4	0.046	0.001	0.019	0.066	0.336	0.122	0.262	0.311	0.228	0.129	0.179	0.214	0.284	0.142	0.202	0.260
Middleborough	smoking	26979	1237.3	26.0	518.1	1781.4	0.046	0.001	0.019	0.066	0.079	0.321	0.410	0.179	0.067	0.158	0.256	0.126	0.083	0.204	0.308	0.152
Middlefield	asthma	343	1.6	2.7	54.3	58.5	0.005	0.008	0.158	0.171	0.632	0.000	0.244	0.243	0.103	0.085	0.127	0.126	0.075	0.019	0.103	0.099
Middlefield	diabetes	343	1.6	2.7	54.3	58.5	0.005	0.008	0.158	0.171	0.000	0.375	0.074	0.085	0.085	0.073	0.131	0.129	0.059	0.014	0.066	0.064
Middlefield	hypertension	343	1.6	2.7	54.3	58.5	0.005	0.008	0.158	0.171	0.000	0.219	0.281	0.271	0.315	0.288	0.384	0.381	0.303	0.148	0.413	0.404
Middlefield	obesity	343	1.6	2.7	54.3	58.5	0.005	0.008	0.158	0.171	0.000	0.375	0.341	0.333	0.256	0.131	0.220	0.217	0.197	0.054	0.248	0.241
Middlefield	smoking	343	1.6	2.7	54.3	58.5	0.005	0.008	0.158	0.171	0.000	0.000	0.178	0.165	0.079	0.207	0.311	0.308	0.050	0.090	0.250	0.245
Middleton	asthma	7539	783.2	60.0	79.5	921.7	0.104	0.008	0.011	0.122	0.108	0.092	0.079	0.104	0.094	0.063	0.082	0.088	0.102	0.060	0.087	0.095
Middleton	diabetes	7539	783.2	60.0	79.5	921.7	0.104	0.008	0.011	0.122	0.107	0.110	0.103	0.107	0.070	0.062	0.117	0.072	0.073	0.067	0.130	0.075
Middleton	hypertension	7539	783.2	60.0	79.5	921.7	0.104	0.008	0.011	0.122	0.362	0.353	0.202	0.348	0.307	0.239	0.252	0.300	0.308	0.248	0.270	0.303
Middleton	obesity	7539	783.2	60.0	79.5	921.7	0.104	0.008	0.011	0.122	0.265	0.268	0.043	0.246	0.224	0.130	0.152	0.209	0.243	0.131	0.173	0.227
Middleton	smoking	7539	783.2	60.0	79.5	921.7	0.104	0.008	0.011	0.122	0.055	0.271	0.204	0.082	0.067	0.151	0.242	0.087	0.079	0.186	0.269	0.102
Milford	asthma	21397	1804.8	116.0	2628.6	4547.3	0.084	0.005	0.123	0.213	0.092	0.057	0.035	0.058	0.092	0.062	0.094	0.091	0.099	0.085	0.088	0.092
Milford	diabetes	21397	1804.8	116.0	2628.6	4547.3	0.084	0.005	0.123	0.213	0.080	0.026	0.066	0.071	0.062	0.052	0.109	0.082	0.080	0.071	0.141	0.105
Milford	hypertension	21397	1804.8	116.0	2628.6	4547.3	0.084	0.005	0.123	0.213	0.293	0.266	0.177	0.225	0.317	0.220	0.275	0.300	0.311	0.242	0.288	0.303
Milford	obesity	21397	1804.8	116.0	2628.6	4547.3	0.084	0.005	0.123	0.213	0.250	0.165	0.274	0.261	0.224	0.123	0.185	0.207	0.258	0.169	0.213	0.237
Milford	smoking	21397	1804.8	116.0	2628.6	4547.3	0.084	0.005	0.123	0.213	0.095	0.131	0.186	0.149	0.069	0.160	0.262	0.160	0.087	0.157	0.257	0.167
Millbury	asthma	10217	233.9	14.7	268.9	515.5	0.023	0.001	0.026	0.050	0.116	0.205	0.062	0.091	0.094	0.065	0.102	0.101	0.098	0.068	0.103	0.104
Millbury	diabetes	10217	233.9	14.7	268.9	515.5	0.023	0.001	0.026	0.050	0.054	0.000	0.092	0.072	0.064	0.054	0.112	0.087	0.070	0.046	0.122	0.094
Millbury	hypertension	10217	233.9	14.7	268.9	515.5	0.023	0.001	0.026	0.050	0.286	0.091	0.217	0.245	0.319	0.231	0.299	0.306	0.312	0.234	0.315	0.311
Millbury	obesity	10217	233.9	14.7	268.9	515.5	0.023	0.001	0.026	0.050	0.177	0.146	0.235	0.207	0.228	0.122	0.194	0.206	0.250	0.118	0.206	0.221
Millbury	smoking	10217	233.9	14.7	268.9	515.5	0.023	0.001	0.026	0.050	0.071	0.226	0.301	0.195	0.071	0.174	0.277	0.181	0.075	0.168	0.290	0.190
Millis	asthma	6163	1010.1	16.0	51.5	1077.6	0.164	0.003	0.008	0.175	0.097	0.125	0.058	0.096	0.093	0.062	0.088	0.100	0.088	0.053	0.080	0.095
Millis	diabetes	6163	1010.1	16.0	51.5	1077.6	0.164	0.003	0.008	0.175	0.077	0.047	0.078	0.077	0.064	0.057	0.121	0.080	0.062	0.055	0.111	0.078
Millis	hypertension	6163	1010.1	16.0	51.5	1077.6	0.164	0.003	0.008	0.175	0.307	0.188	0.184	0.300	0.303	0.234	0.261	0.306	0.297	0.218	0.249	0.300
Millis	obesity	6163	1010.1	16.0	51.5	1077.6	0.164	0.003	0.008	0.175	0.233	0.177	0.299	0.235	0.224	0.135	0.166	0.223	0.211	0.128	0.167	0.211
Millis	smoking	6163	1010.1	16.0	51.5	1077.6	0.164	0.003	0.008	0.175	0.087	0.182	0.369	0.102	0.064	0.148	0.242	0.072	0.060	0.127	0.218	0.067
Millville	asthma	2359	43.0	3.0	38.9	84.9	0.018	0.001	0.016	0.036	0.064	0.000	0.096	0.077	0.091	0.061	0.091	0.090	0.099	0.036	0.111	0.102
Millville	diabetes	2359	43.0	3.0	38.9	84.9	0.018	0.001	0.016	0.036	0.138	0.000	0.146	0.136	0.056	0.051	0.110	0.080	0.060	0.038	0.105	0.081
Millville	hypertension	2359	43.0	3.0	38.9	84.9	0.018	0.001	0.016	0.036	0.306	0.000	0.285	0.286	0.266	0.218	0.258	0.262	0.298	0.203	0.293	0.295
Millville	obesity	2359	43.0	3.0	38.9	84.9	0.018	0.001	0.016	0.036	0.269	0.000	0.248	0.250	0.221	0.128	0.176	0.199	0.255	0.122	0.196	0.226
Millville	smoking	2359	43.0	3.0	38.9	84.9	0.018	0.001	0.016	0.036	0.138	0.000	0.482	0.290	0.068	0.158	0.257	0.160	0.078	0.189	0.288	0.180
Milton	asthma	19496	4281.7	141.8	811.1	5234.5	0.220	0.007	0.042	0.268	0.107	0.077	0.107	0.106	0.094	0.061	0.085	0.092	0.094	0.068	0.079	0.091
Milton	diabetes	19496	4281.7	141.8	811.1	5234.5	0.220	0.007	0.042	0.268	0.085	0.060	0.117	0.089	0.080	0.067	0.125	0.087	0.093	0.104	0.150	0.102
Milton	hypertension	19496	4281.7	141.8	811.1	5234.5	0.220	0.007	0.042	0.268	0.302	0.242	0.196	0.284	0.344	0.241	0.276	0.334	0.325	0.251	0.276	0.319
Milton	obesity	19496	4281.7	141.8	811.1	5234.5	0.220	0.007	0.042	0.268	0.226	0.136	0.177	0.216	0.223	0.130	0.161	0.212	0.235	0.181	0.178	0.226
Milton	smoking	19496	4281.7	141.8	811.1	5234.5	0.220	0.007	0.042	0.268	0.049	0.163	0.226	0.079	0.060	0.131	0.221	0.088	0.071	0.138	0.220	0.097
Monroe	asthma	75	0.0	0.0	0.0	0.0	0.000	0.000	0.000	0.000	NA	NA	NA	NA	0.000	0.000	0.000	0.000	0.000	0.000	0.000	0.000
Monroe	diabetes	75	0.0	0.0	0.0	0.0	0.000	0.000	0.000	0.000	NA	NA	NA	NA	0.000	0.000	0.000	0.000	0.000	0.000	0.000	0.000
Monroe	hypertension	75	0.0	0.0	0.0	0.0	0.000	0.000	0.000	0.000	NA	NA	NA	NA	0.000	0.000	0.000	0.000	0.000	0.000	0.000	0.000
Monroe	obesity	75	0.0	0.0	0.0	0.0	0.000	0.000	0.000	0.000	NA	NA	NA	NA	0.000	0.000	0.000	0.000	0.000	0.000	0.000	0.000
Monroe	smoking	75	0.0	0.0	0.0	0.0	0.000	0.000	0.000	0.000	NA	NA	NA	NA	0.000	0.000	0.000	0.000	0.000	0.000	0.000	0.000
Monson	asthma	6852	8.3	1.0	48.5	57.8	0.001	0.000	0.007	0.008	0.240	0.000	0.137	0.150	0.095	0.068	0.106	0.104	0.105	0.063	0.122	0.119
Monson	diabetes	6852	8.3	1.0	48.5	57.8	0.001	0.000	0.007	0.008	0.000	0.000	0.175	0.147	0.066	0.057	0.117	0.112	0.071	0.041	0.127	0.121
Monson	hypertension	6852	8.3	1.0	48.5	57.8	0.001	0.000	0.007	0.008	0.480	0.000	0.251	0.280	0.325	0.241	0.313	0.312	0.330	0.245	0.346	0.342
Monson	obesity	6852	8.3	1.0	48.5	57.8	0.001	0.000	0.007	0.008	0.240	0.000	0.188	0.192	0.234	0.125	0.198	0.197	0.269	0.110	0.211	0.211
Monson	smoking	6852	8.3	1.0	48.5	57.8	0.001	0.000	0.007	0.008	0.120	0.000	0.307	0.274	0.073	0.179	0.282	0.264	0.079	0.202	0.327	0.306
Montague	asthma	6868	10.4	1.7	51.9	64.0	0.002	0.000	0.008	0.009	0.192	0.000	0.103	0.115	0.095	0.070	0.114	0.112	0.106	0.053	0.143	0.139
Montague	diabetes	6868	10.4	1.7	51.9	64.0	0.002	0.000	0.008	0.009	0.032	0.600	0.108	0.108	0.069	0.056	0.114	0.109	0.068	0.032	0.114	0.108
Montague	hypertension	6868	10.4	1.7	51.9	64.0	0.002	0.000	0.008	0.009	0.000	0.150	0.222	0.184	0.311	0.235	0.334	0.329	0.344	0.223	0.345	0.342
Montague	obesity	6868	10.4	1.7	51.9	64.0	0.002	0.000	0.008	0.009	0.136	0.000	0.170	0.160	0.229	0.116	0.213	0.210	0.251	0.089	0.194	0.194
Montague	smoking	6868	10.4	1.7	51.9	64.0	0.002	0.000	0.008	0.009	0.000	0.600	0.222	0.195	0.073	0.182	0.289	0.262	0.073	0.206	0.326	0.295
Monterey	asthma	738	1.0	2.3	2.2	5.4	0.001	0.003	0.003	0.007	0.667	0.000	0.462	0.308	0.118	0.117	0.104	0.112	0.082	0.037	0.086	0.066
Monterey	diabetes	738	1.0	2.3	2.2	5.4	0.001	0.003	0.003	0.007	1.000	0.000	0.000	0.185	0.124	0.121	0.149	0.134	0.071	0.035	0.066	0.055
Monterey	hypertension	738	1.0	2.3	2.2	5.4	0.001	0.003	0.003	0.007	1.000	0.444	0.462	0.554	0.375	0.352	0.324	0.345	0.361	0.228	0.279	0.273
Monterey	obesity	738	1.0	2.3	2.2	5.4	0.001	0.003	0.003	0.007	1.000	0.000	0.462	0.369	0.264	0.153	0.145	0.167	0.167	0.056	0.114	0.098
Monterey	smoking	738	1.0	2.3	2.2	5.4	0.001	0.003	0.003	0.007	0.000	0.370	0.000	0.154	0.079	0.211	0.286	0.217	0.035	0.107	0.218	0.137
Montgomery	asthma	33313	38.5	8.3	2436.3	2483.1	0.001	0.000	0.073	0.075	0.110	0.081	0.170	0.169	0.094	0.066	0.116	0.115	0.100	0.097	0.113	0.113
Montgomery	diabetes	33313	38.5	8.3	2436.3	2483.1	0.001	0.000	0.073	0.075	0.078	0.000	0.106	0.105	0.061	0.048	0.101	0.100	0.070	0.053	0.136	0.135
Montgomery	hypertension	33313	38.5	8.3	2436.3	2483.1	0.001	0.000	0.073	0.075	0.175	0.202	0.307	0.305	0.330	0.215	0.322	0.325	0.302	0.231	0.321	0.324
Montgomery	obesity	33313	38.5	8.3	2436.3	2483.1	0.001	0.000	0.073	0.075	0.180	0.081	0.216	0.215	0.226	0.107	0.221	0.220	0.243	0.118	0.218	0.217
Montgomery	smoking	33313	38.5	8.3	2436.3	2483.1	0.001	0.000	0.073	0.075	0.067	0.111	0.265	0.262	0.077	0.196	0.305	0.298	0.085	0.194	0.331	0.324
Mount Washington	asthma	338	1.0	0.0	0.3	1.3	0.003	0.000	0.001	0.004	0.000	NA	0.000	0.000	0.104	0.082	0.121	0.121	0.078	0.021	0.104	0.104
Mount Washington	diabetes	338	1.0	0.0	0.3	1.3	0.003	0.000	0.001	0.004	0.000	NA	0.000	0.000	0.110	0.085	0.169	0.169	0.064	0.017	0.075	0.075
Mount Washington	hypertension	338	1.0	0.0	0.3	1.3	0.003	0.000	0.001	0.004	1.000	NA	0.000	0.750	0.405	0.326	0.448	0.448	0.433	0.164	0.366	0.366
Mount Washington	obesity	338	1.0	0.0	0.3	1.3	0.003	0.000	0.001	0.004	1.000	NA	0.000	0.750	0.241	0.124	0.197	0.197	0.151	0.054	0.122	0.122
Mount Washington	smoking	338	1.0	0.0	0.3	1.3	0.003	0.000	0.001	0.004	0.000	NA	0.000	0.000	0.062	0.149	0.246	0.246	0.029	0.064	0.174	0.174
Nahant	asthma	2851	330.6	45.3	104.0	478.9	0.116	0.016	0.036	0.168	0.098	0.064	0.062	0.087	0.102	0.079	0.100	0.099	0.093	0.040	0.095	0.088
Nahant	diabetes	2851	330.6	45.3	104.0	478.9	0.116	0.016	0.036	0.168	0.129	0.081	0.100	0.118	0.087	0.076	0.137	0.095	0.082	0.046	0.107	0.085
Nahant	hypertension	2851	330.6	45.3	104.0	478.9	0.116	0.016	0.036	0.168	0.423	0.291	0.288	0.381	0.351	0.277	0.314	0.343	0.367	0.206	0.315	0.350
Nahant	obesity	2851	330.6	45.3	104.0	478.9	0.116	0.016	0.036	0.168	0.254	0.182	0.169	0.229	0.235	0.136	0.169	0.213	0.221	0.131	0.164	0.203
Nahant	smoking	2851	330.6	45.3	104.0	478.9	0.116	0.016	0.036	0.168	0.078	0.141	0.250	0.121	0.065	0.159	0.250	0.117	0.060	0.119	0.221	0.103
Nantucket	asthma	8330	65.7	19.5	300.3	385.4	0.008	0.002	0.036	0.046	0.052	0.000	0.013	0.019	0.096	0.067	0.100	0.095	0.084	0.051	0.083	0.079
Nantucket	diabetes	8330	65.7	19.5	300.3	385.4	0.008	0.002	0.036	0.046	0.053	0.000	0.038	0.038	0.068	0.054	0.104	0.089	0.061	0.037	0.095	0.080
Nantucket	hypertension	8330	65.7	19.5	300.3	385.4	0.008	0.002	0.036	0.046	0.201	0.184	0.209	0.206	0.304	0.229	0.288	0.292	0.272	0.179	0.276	0.273
Nantucket	obesity	8330	65.7	19.5	300.3	385.4	0.008	0.002	0.036	0.046	0.133	0.145	0.075	0.089	0.244	0.122	0.196	0.201	0.211	0.107	0.190	0.187
Nantucket	smoking	8330	65.7	19.5	300.3	385.4	0.008	0.002	0.036	0.046	0.046	0.115	0.093	0.086	0.076	0.190	0.294	0.237	0.066	0.132	0.269	0.213
Natick	asthma	26079	5199.4	138.4	435.6	5773.4	0.199	0.005	0.017	0.221	0.098	0.099	0.049	0.095	0.090	0.060	0.084	0.088	0.097	0.091	0.077	0.094
Natick	diabetes	26079	5199.4	138.4	435.6	5773.4	0.199	0.005	0.017	0.221	0.077	0.046	0.109	0.078	0.068	0.061	0.122	0.072	0.082	0.079	0.144	0.086
Natick	hypertension	26079	5199.4	138.4	435.6	5773.4	0.199	0.005	0.017	0.221	0.293	0.171	0.227	0.285	0.328	0.230	0.261	0.323	0.319	0.255	0.259	0.315
Natick	obesity	26079	5199.4	138.4	435.6	5773.4	0.199	0.005	0.017	0.221	0.208	0.155	0.218	0.207	0.209	0.127	0.155	0.205	0.229	0.164	0.161	0.224
Natick	smoking	26079	5199.4	138.4	435.6	5773.4	0.199	0.005	0.017	0.221	0.059	0.070	0.179	0.068	0.060	0.134	0.228	0.073	0.067	0.129	0.219	0.078
Needham	asthma	21259	5264.2	82.8	133.8	5480.3	0.248	0.004	0.006	0.258	0.087	0.056	0.059	0.086	0.094	0.064	0.087	0.092	0.098	0.081	0.082	0.096
Needham	diabetes	21259	5264.2	82.8	133.8	5480.3	0.248	0.004	0.006	0.258	0.062	0.036	0.081	0.062	0.079	0.070	0.138	0.080	0.086	0.076	0.143	0.087
Needham	hypertension	21259	5264.2	82.8	133.8	5480.3	0.248	0.004	0.006	0.258	0.260	0.179	0.196	0.257	0.352	0.254	0.288	0.350	0.354	0.272	0.283	0.351
Needham	obesity	21259	5264.2	82.8	133.8	5480.3	0.248	0.004	0.006	0.258	0.151	0.071	0.146	0.150	0.214	0.131	0.155	0.210	0.223	0.138	0.157	0.219
Needham	smoking	21259	5264.2	82.8	133.8	5480.3	0.248	0.004	0.006	0.258	0.031	0.136	0.125	0.035	0.058	0.130	0.221	0.063	0.058	0.122	0.207	0.063
New Ashford	asthma	2074	9.9	0.0	2.0	11.9	0.005	0.000	0.001	0.006	0.101	NA	0.000	0.084	0.096	0.069	0.097	0.097	0.091	0.043	0.107	0.094
New Ashford	diabetes	2074	9.9	0.0	2.0	11.9	0.005	0.000	0.001	0.006	0.000	NA	0.000	0.000	0.067	0.060	0.115	0.076	0.058	0.041	0.094	0.064
New Ashford	hypertension	2074	9.9	0.0	2.0	11.9	0.005	0.000	0.001	0.006	0.303	NA	0.000	0.252	0.293	0.242	0.284	0.291	0.300	0.239	0.290	0.297
New Ashford	obesity	2074	9.9	0.0	2.0	11.9	0.005	0.000	0.001	0.006	0.403	NA	0.000	0.336	0.234	0.129	0.178	0.223	0.227	0.076	0.184	0.218
New Ashford	smoking	2074	9.9	0.0	2.0	11.9	0.005	0.000	0.001	0.006	0.000	NA	0.500	0.084	0.074	0.180	0.277	0.107	0.059	0.182	0.285	0.097
New Bedford	asthma	71200	210.4	105.3	20474.8	20789.3	0.003	0.001	0.288	0.292	0.083	0.077	0.189	0.187	0.092	0.063	0.109	0.108	0.116	0.104	0.122	0.121
New Bedford	diabetes	71200	210.4	105.3	20474.8	20789.3	0.003	0.001	0.288	0.292	0.134	0.133	0.134	0.134	0.065	0.048	0.102	0.102	0.095	0.081	0.172	0.171
New Bedford	hypertension	71200	210.4	105.3	20474.8	20789.3	0.003	0.001	0.288	0.292	0.268	0.276	0.301	0.301	0.318	0.213	0.317	0.318	0.334	0.277	0.347	0.348
New Bedford	obesity	71200	210.4	105.3	20474.8	20789.3	0.003	0.001	0.288	0.292	0.306	0.103	0.351	0.349	0.228	0.111	0.229	0.227	0.305	0.162	0.273	0.271
New Bedford	smoking	71200	210.4	105.3	20474.8	20789.3	0.003	0.001	0.288	0.292	0.126	0.358	0.353	0.350	0.075	0.175	0.288	0.282	0.120	0.229	0.324	0.318
New Braintree	asthma	842	8.5	0.0	3.9	12.4	0.010	0.000	0.005	0.015	0.137	NA	0.085	0.121	0.097	0.072	0.101	0.097	0.085	0.026	0.106	0.093
New Braintree	diabetes	842	8.5	0.0	3.9	12.4	0.010	0.000	0.005	0.015	0.000	NA	0.255	0.081	0.072	0.065	0.127	0.093	0.059	0.035	0.090	0.070
New Braintree	hypertension	842	8.5	0.0	3.9	12.4	0.010	0.000	0.005	0.015	0.118	NA	0.447	0.221	0.300	0.261	0.306	0.304	0.314	0.199	0.318	0.318
New Braintree	obesity	842	8.5	0.0	3.9	12.4	0.010	0.000	0.005	0.015	0.235	NA	0.000	0.161	0.237	0.133	0.178	0.209	0.216	0.085	0.188	0.202
New Braintree	smoking	842	8.5	0.0	3.9	12.4	0.010	0.000	0.005	0.015	0.000	NA	0.298	0.094	0.072	0.177	0.274	0.172	0.060	0.158	0.268	0.164
New Marlborough	asthma	73	0.0	2.2	0.0	2.2	0.000	0.030	0.000	0.030	NA	0.000	NA	0.000	0.146	0.187	0.093	0.187	0.068	0.012	0.075	0.012
New Marlborough	diabetes	73	0.0	2.2	0.0	2.2	0.000	0.030	0.000	0.030	NA	0.000	NA	0.000	0.169	0.216	0.168	0.216	0.075	0.028	0.027	0.028
New Marlborough	hypertension	73	0.0	2.2	0.0	2.2	0.000	0.030	0.000	0.030	NA	0.000	NA	0.000	0.332	0.447	0.249	0.447	0.387	0.170	0.179	0.170
New Marlborough	obesity	73	0.0	2.2	0.0	2.2	0.000	0.030	0.000	0.030	NA	0.000	NA	0.000	0.307	0.220	0.102	0.220	0.151	0.077	0.057	0.077
New Marlborough	smoking	73	0.0	2.2	0.0	2.2	0.000	0.030	0.000	0.030	NA	0.000	NA	0.000	0.088	0.264	0.299	0.264	0.022	0.071	0.147	0.071
New Salem	asthma	734	8.0	3.0	3.0	14.0	0.011	0.004	0.004	0.019	0.000	0.000	0.000	0.000	0.106	0.087	0.104	0.100	0.086	0.026	0.105	0.078
New Salem	diabetes	734	8.0	3.0	3.0	14.0	0.011	0.004	0.004	0.019	0.125	0.000	0.000	0.071	0.092	0.086	0.141	0.094	0.073	0.041	0.087	0.070
New Salem	hypertension	734	8.0	3.0	3.0	14.0	0.011	0.004	0.004	0.019	0.375	0.333	0.667	0.429	0.333	0.301	0.323	0.328	0.348	0.221	0.336	0.332
New Salem	obesity	734	8.0	3.0	3.0	14.0	0.011	0.004	0.004	0.019	0.250	0.222	0.333	0.262	0.249	0.143	0.168	0.226	0.218	0.085	0.179	0.197
New Salem	smoking	734	8.0	3.0	3.0	14.0	0.011	0.004	0.004	0.019	0.000	0.333	0.667	0.214	0.073	0.186	0.274	0.113	0.055	0.144	0.250	0.090
Newbury	asthma	5494	295.4	12.6	20.4	328.4	0.054	0.002	0.004	0.060	0.100	0.252	0.155	0.109	0.098	0.071	0.095	0.097	0.086	0.041	0.089	0.085
Newbury	diabetes	5494	295.4	12.6	20.4	328.4	0.054	0.002	0.004	0.060	0.076	0.079	0.049	0.075	0.073	0.069	0.135	0.077	0.060	0.042	0.096	0.062
Newbury	hypertension	5494	295.4	12.6	20.4	328.4	0.054	0.002	0.004	0.060	0.324	0.159	0.135	0.306	0.318	0.263	0.287	0.314	0.322	0.209	0.261	0.315
Newbury	obesity	5494	295.4	12.6	20.4	328.4	0.054	0.002	0.004	0.060	0.254	0.152	0.049	0.237	0.232	0.143	0.167	0.226	0.196	0.107	0.142	0.191
Newbury	smoking	5494	295.4	12.6	20.4	328.4	0.054	0.002	0.004	0.060	0.081	0.079	0.147	0.085	0.065	0.151	0.243	0.077	0.047	0.113	0.211	0.058
Newburyport	asthma	14106	530.4	71.7	99.4	701.5	0.038	0.005	0.007	0.050	0.101	0.065	0.086	0.096	0.101	0.077	0.094	0.097	0.101	0.083	0.096	0.098
Newburyport	diabetes	14106	530.4	71.7	99.4	701.5	0.038	0.005	0.007	0.050	0.059	0.014	0.050	0.053	0.082	0.077	0.138	0.087	0.085	0.076	0.134	0.090
Newburyport	hypertension	14106	530.4	71.7	99.4	701.5	0.038	0.005	0.007	0.050	0.295	0.187	0.106	0.257	0.371	0.276	0.293	0.359	0.371	0.287	0.281	0.359
Newburyport	obesity	14106	530.4	71.7	99.4	701.5	0.038	0.005	0.007	0.050	0.167	0.119	0.095	0.152	0.233	0.141	0.159	0.217	0.239	0.143	0.144	0.220
Newburyport	smoking	14106	530.4	71.7	99.4	701.5	0.038	0.005	0.007	0.050	0.048	0.108	0.122	0.065	0.066	0.156	0.245	0.097	0.059	0.152	0.241	0.091
Newton	asthma	73321	12280.5	757.3	986.1	14022.2	0.167	0.010	0.013	0.191	0.094	0.061	0.049	0.089	0.093	0.063	0.082	0.091	0.093	0.066	0.074	0.090
Newton	diabetes	73321	12280.5	757.3	986.1	14022.2	0.167	0.010	0.013	0.191	0.068	0.067	0.113	0.071	0.077	0.068	0.127	0.080	0.080	0.081	0.134	0.083
Newton	hypertension	73321	12280.5	757.3	986.1	14022.2	0.167	0.010	0.013	0.191	0.282	0.204	0.188	0.271	0.313	0.238	0.261	0.308	0.306	0.238	0.256	0.301
Newton	obesity	73321	12280.5	757.3	986.1	14022.2	0.167	0.010	0.013	0.191	0.157	0.109	0.167	0.155	0.203	0.126	0.144	0.195	0.198	0.134	0.155	0.192
Newton	smoking	73321	12280.5	757.3	986.1	14022.2	0.167	0.010	0.013	0.191	0.041	0.094	0.162	0.052	0.058	0.129	0.218	0.073	0.062	0.124	0.204	0.075
Norfolk	asthma	8611	1398.0	13.8	40.2	1451.8	0.162	0.002	0.005	0.169	0.100	0.000	0.025	0.097	0.091	0.058	0.082	0.095	0.090	0.050	0.081	0.094
Norfolk	diabetes	8611	1398.0	13.8	40.2	1451.8	0.162	0.002	0.005	0.169	0.072	0.073	0.025	0.071	0.071	0.060	0.122	0.071	0.071	0.064	0.124	0.071
Norfolk	hypertension	8611	1398.0	13.8	40.2	1451.8	0.162	0.002	0.005	0.169	0.283	0.073	0.147	0.277	0.321	0.243	0.268	0.325	0.308	0.227	0.264	0.313
Norfolk	obesity	8611	1398.0	13.8	40.2	1451.8	0.162	0.002	0.005	0.169	0.217	0.145	0.180	0.216	0.236	0.135	0.163	0.242	0.232	0.146	0.164	0.238
Norfolk	smoking	8611	1398.0	13.8	40.2	1451.8	0.162	0.002	0.005	0.169	0.048	0.073	0.274	0.055	0.066	0.145	0.242	0.076	0.069	0.153	0.250	0.079
North Adams	asthma	12390	19.0	3.0	38.8	60.8	0.002	0.000	0.003	0.005	0.263	0.278	0.148	0.191	0.097	0.072	0.106	0.102	0.132	0.103	0.153	0.145
North Adams	diabetes	12390	19.0	3.0	38.8	60.8	0.002	0.000	0.003	0.005	0.000	0.000	0.129	0.082	0.071	0.059	0.117	0.102	0.085	0.050	0.154	0.133
North Adams	hypertension	12390	19.0	3.0	38.8	60.8	0.002	0.000	0.003	0.005	0.259	0.000	0.258	0.246	0.344	0.242	0.313	0.315	0.382	0.308	0.348	0.352
North Adams	obesity	12390	19.0	3.0	38.8	60.8	0.002	0.000	0.003	0.005	0.053	0.000	0.191	0.139	0.227	0.119	0.192	0.193	0.309	0.114	0.183	0.207
North Adams	smoking	12390	19.0	3.0	38.8	60.8	0.002	0.000	0.003	0.005	0.105	0.000	0.398	0.287	0.072	0.175	0.274	0.219	0.088	0.274	0.367	0.292
North Andover	asthma	21691	1122.1	203.3	136.6	1461.3	0.052	0.009	0.006	0.067	0.107	0.064	0.050	0.096	0.098	0.072	0.086	0.093	0.100	0.097	0.082	0.097
North Andover	diabetes	21691	1122.1	203.3	136.6	1461.3	0.052	0.009	0.006	0.067	0.086	0.081	0.126	0.089	0.078	0.071	0.124	0.086	0.086	0.087	0.134	0.095
North Andover	hypertension	21691	1122.1	203.3	136.6	1461.3	0.052	0.009	0.006	0.067	0.297	0.231	0.221	0.281	0.341	0.252	0.257	0.331	0.332	0.282	0.251	0.326
North Andover	obesity	21691	1122.1	203.3	136.6	1461.3	0.052	0.009	0.006	0.067	0.249	0.200	0.143	0.233	0.223	0.136	0.147	0.213	0.235	0.151	0.148	0.224
North Andover	smoking	21691	1122.1	203.3	136.6	1461.3	0.052	0.009	0.006	0.067	0.056	0.130	0.134	0.073	0.066	0.156	0.244	0.087	0.065	0.153	0.236	0.086
North Attleboro	asthma	21066	1197.9	35.7	217.0	1449.8	0.057	0.002	0.010	0.069	0.093	0.056	0.069	0.088	0.090	0.059	0.086	0.094	0.105	0.080	0.097	0.108
North Attleboro	diabetes	21066	1197.9	35.7	217.0	1449.8	0.057	0.002	0.010	0.069	0.056	0.195	0.161	0.075	0.060	0.054	0.112	0.066	0.073	0.068	0.141	0.081
North Attleboro	hypertension	21066	1197.9	35.7	217.0	1449.8	0.057	0.002	0.010	0.069	0.271	0.255	0.286	0.273	0.303	0.219	0.250	0.295	0.306	0.257	0.271	0.301
North Attleboro	obesity	21066	1197.9	35.7	217.0	1449.8	0.057	0.002	0.010	0.069	0.294	0.238	0.266	0.288	0.217	0.128	0.165	0.209	0.262	0.154	0.181	0.248
North Attleboro	smoking	21066	1197.9	35.7	217.0	1449.8	0.057	0.002	0.010	0.069	0.090	0.185	0.255	0.117	0.065	0.149	0.245	0.092	0.082	0.196	0.284	0.112
North Brookfield	asthma	3684	24.5	0.0	50.8	75.3	0.007	0.000	0.014	0.020	0.027	NA	0.084	0.065	0.093	0.065	0.104	0.101	0.100	0.052	0.114	0.110
North Brookfield	diabetes	3684	24.5	0.0	50.8	75.3	0.007	0.000	0.014	0.020	0.099	NA	0.074	0.082	0.061	0.052	0.108	0.095	0.059	0.027	0.103	0.090
North Brookfield	hypertension	3684	24.5	0.0	50.8	75.3	0.007	0.000	0.014	0.020	0.296	NA	0.194	0.228	0.292	0.223	0.295	0.295	0.298	0.207	0.320	0.316
North Brookfield	obesity	3684	24.5	0.0	50.8	75.3	0.007	0.000	0.014	0.020	0.156	NA	0.231	0.206	0.226	0.119	0.197	0.204	0.242	0.085	0.202	0.212
North Brookfield	smoking	3684	24.5	0.0	50.8	75.3	0.007	0.000	0.014	0.020	0.037	NA	0.266	0.191	0.073	0.180	0.283	0.239	0.071	0.175	0.310	0.260
North Reading	asthma	11672	1078.6	193.4	71.5	1343.1	0.092	0.017	0.006	0.115	0.112	0.079	0.041	0.103	0.099	0.075	0.087	0.095	0.096	0.074	0.083	0.092
North Reading	diabetes	11672	1078.6	193.4	71.5	1343.1	0.092	0.017	0.006	0.115	0.085	0.058	0.086	0.081	0.079	0.075	0.129	0.080	0.077	0.064	0.117	0.077
North Reading	hypertension	11672	1078.6	193.4	71.5	1343.1	0.092	0.017	0.006	0.115	0.322	0.263	0.234	0.309	0.338	0.264	0.261	0.327	0.328	0.253	0.252	0.318
North Reading	obesity	11672	1078.6	193.4	71.5	1343.1	0.092	0.017	0.006	0.115	0.260	0.201	0.082	0.242	0.228	0.141	0.146	0.213	0.221	0.136	0.137	0.207
North Reading	smoking	11672	1078.6	193.4	71.5	1343.1	0.092	0.017	0.006	0.115	0.066	0.136	0.233	0.085	0.068	0.161	0.249	0.088	0.059	0.143	0.238	0.078
Northampton	asthma	22276	74.7	15.8	559.6	650.0	0.003	0.001	0.025	0.029	0.039	0.063	0.106	0.097	0.093	0.065	0.107	0.104	0.090	0.061	0.103	0.100
Northampton	diabetes	22276	74.7	15.8	559.6	650.0	0.003	0.001	0.025	0.029	0.034	0.127	0.095	0.089	0.061	0.049	0.100	0.094	0.056	0.038	0.105	0.096
Northampton	hypertension	22276	74.7	15.8	559.6	650.0	0.003	0.001	0.025	0.029	0.177	0.079	0.206	0.200	0.294	0.211	0.295	0.294	0.275	0.184	0.272	0.271
Northampton	obesity	22276	74.7	15.8	559.6	650.0	0.003	0.001	0.025	0.029	0.116	0.063	0.135	0.131	0.220	0.110	0.204	0.201	0.199	0.097	0.169	0.168
Northampton	smoking	22276	74.7	15.8	559.6	650.0	0.003	0.001	0.025	0.029	0.034	0.169	0.272	0.242	0.074	0.183	0.288	0.258	0.066	0.165	0.298	0.265
Northborough	asthma	11142	2054.8	29.3	215.3	2297.4	0.184	0.003	0.019	0.206	0.078	0.099	0.042	0.075	0.091	0.061	0.086	0.089	0.095	0.070	0.081	0.092
Northborough	diabetes	11142	2054.8	29.3	215.3	2297.4	0.184	0.003	0.019	0.206	0.071	0.071	0.126	0.077	0.071	0.063	0.128	0.076	0.081	0.066	0.134	0.085
Northborough	hypertension	11142	2054.8	29.3	215.3	2297.4	0.184	0.003	0.019	0.206	0.270	0.285	0.235	0.267	0.325	0.238	0.276	0.320	0.328	0.247	0.279	0.323
Northborough	obesity	11142	2054.8	29.3	215.3	2297.4	0.184	0.003	0.019	0.206	0.191	0.253	0.215	0.194	0.210	0.127	0.157	0.202	0.224	0.141	0.167	0.217
Northborough	smoking	11142	2054.8	29.3	215.3	2297.4	0.184	0.003	0.019	0.206	0.059	0.000	0.164	0.068	0.061	0.136	0.229	0.074	0.064	0.124	0.214	0.075
Northbridge	asthma	11845	443.5	12.7	299.5	755.7	0.037	0.001	0.025	0.064	0.108	0.079	0.095	0.102	0.093	0.064	0.094	0.092	0.103	0.054	0.107	0.104
Northbridge	diabetes	11845	443.5	12.7	299.5	755.7	0.037	0.001	0.025	0.064	0.059	0.237	0.107	0.081	0.066	0.056	0.117	0.086	0.074	0.050	0.126	0.095
Northbridge	hypertension	11845	443.5	12.7	299.5	755.7	0.037	0.001	0.025	0.064	0.265	0.079	0.239	0.252	0.309	0.230	0.279	0.292	0.327	0.231	0.307	0.314
Northbridge	obesity	11845	443.5	12.7	299.5	755.7	0.037	0.001	0.025	0.064	0.239	0.086	0.278	0.252	0.219	0.125	0.176	0.203	0.257	0.134	0.191	0.230
Northbridge	smoking	11845	443.5	12.7	299.5	755.7	0.037	0.001	0.025	0.064	0.098	0.000	0.409	0.220	0.066	0.154	0.252	0.144	0.077	0.180	0.281	0.162
Northfield	asthma	3703	5.8	1.8	13.7	21.3	0.002	0.000	0.004	0.006	0.000	0.136	0.000	0.012	0.098	0.074	0.103	0.099	0.089	0.034	0.109	0.098
Northfield	diabetes	3703	5.8	1.8	13.7	21.3	0.002	0.000	0.004	0.006	0.000	0.227	0.000	0.020	0.073	0.064	0.119	0.105	0.062	0.037	0.096	0.083
Northfield	hypertension	3703	5.8	1.8	13.7	21.3	0.002	0.000	0.004	0.006	0.304	0.182	0.049	0.129	0.309	0.254	0.306	0.308	0.311	0.200	0.316	0.309
Northfield	obesity	3703	5.8	1.8	13.7	21.3	0.002	0.000	0.004	0.006	0.174	0.000	0.110	0.118	0.239	0.129	0.185	0.185	0.223	0.092	0.187	0.182
Northfield	smoking	3703	5.8	1.8	13.7	21.3	0.002	0.000	0.004	0.006	0.174	0.000	0.250	0.208	0.074	0.186	0.285	0.246	0.065	0.172	0.292	0.246
Norton	asthma	14384	1098.4	21.8	208.5	1327.6	0.076	0.002	0.014	0.092	0.108	0.183	0.097	0.107	0.091	0.060	0.087	0.093	0.098	0.059	0.094	0.099
Norton	diabetes	14384	1098.4	21.8	208.5	1327.6	0.076	0.002	0.014	0.092	0.064	0.000	0.080	0.066	0.058	0.052	0.110	0.065	0.067	0.064	0.131	0.075
Norton	hypertension	14384	1098.4	21.8	208.5	1327.6	0.076	0.002	0.014	0.092	0.270	0.191	0.305	0.274	0.300	0.218	0.251	0.293	0.291	0.221	0.267	0.287
Norton	obesity	14384	1098.4	21.8	208.5	1327.6	0.076	0.002	0.014	0.092	0.284	0.034	0.227	0.271	0.213	0.124	0.164	0.203	0.239	0.160	0.177	0.227
Norton	smoking	14384	1098.4	21.8	208.5	1327.6	0.076	0.002	0.014	0.092	0.086	0.202	0.417	0.140	0.067	0.153	0.247	0.098	0.083	0.191	0.284	0.117
Norwell	asthma	24335	10713.2	42.7	777.3	11533.2	0.440	0.002	0.032	0.474	0.094	0.131	0.116	0.095	0.096	0.067	0.093	0.096	0.099	0.076	0.092	0.099
Norwell	diabetes	24335	10713.2	42.7	777.3	11533.2	0.440	0.002	0.032	0.474	0.070	0.045	0.268	0.083	0.078	0.068	0.141	0.081	0.086	0.067	0.141	0.089
Norwell	hypertension	24335	10713.2	42.7	777.3	11533.2	0.440	0.002	0.032	0.474	0.332	0.131	0.218	0.324	0.374	0.261	0.304	0.370	0.377	0.264	0.295	0.372
Norwell	obesity	24335	10713.2	42.7	777.3	11533.2	0.440	0.002	0.032	0.474	0.220	0.117	0.240	0.221	0.221	0.132	0.165	0.217	0.233	0.150	0.152	0.227
Norwell	smoking	24335	10713.2	42.7	777.3	11533.2	0.440	0.002	0.032	0.474	0.055	0.186	0.230	0.067	0.060	0.135	0.226	0.071	0.058	0.125	0.217	0.068
Norwood	asthma	22550	7127.4	184.9	589.0	7901.3	0.316	0.008	0.026	0.350	0.108	0.046	0.063	0.103	0.091	0.061	0.083	0.091	0.104	0.087	0.085	0.103
Norwood	diabetes	22550	7127.4	184.9	589.0	7901.3	0.316	0.008	0.026	0.350	0.084	0.092	0.124	0.087	0.071	0.062	0.123	0.076	0.089	0.087	0.155	0.094
Norwood	hypertension	22550	7127.4	184.9	589.0	7901.3	0.316	0.008	0.026	0.350	0.285	0.242	0.226	0.280	0.332	0.232	0.261	0.329	0.338	0.265	0.269	0.335
Norwood	obesity	22550	7127.4	184.9	589.0	7901.3	0.316	0.008	0.026	0.350	0.260	0.215	0.213	0.255	0.211	0.126	0.154	0.209	0.247	0.176	0.166	0.243
Norwood	smoking	22550	7127.4	184.9	589.0	7901.3	0.316	0.008	0.026	0.350	0.096	0.114	0.207	0.105	0.060	0.132	0.224	0.074	0.076	0.154	0.233	0.089
Oak Bluffs	asthma	3486	39.0	7.4	14.8	61.3	0.011	0.002	0.004	0.018	0.077	0.236	0.000	0.078	0.105	0.084	0.096	0.101	0.095	0.053	0.082	0.088
Oak Bluffs	diabetes	3486	39.0	7.4	14.8	61.3	0.011	0.002	0.004	0.018	0.094	0.135	0.067	0.093	0.105	0.092	0.148	0.122	0.096	0.052	0.116	0.103
Oak Bluffs	hypertension	3486	39.0	7.4	14.8	61.3	0.011	0.002	0.004	0.018	0.447	0.404	0.067	0.350	0.381	0.301	0.321	0.360	0.379	0.231	0.320	0.353
Oak Bluffs	obesity	3486	39.0	7.4	14.8	61.3	0.011	0.002	0.004	0.018	0.169	0.180	0.174	0.171	0.241	0.142	0.162	0.208	0.216	0.121	0.162	0.193
Oak Bluffs	smoking	3486	39.0	7.4	14.8	61.3	0.011	0.002	0.004	0.018	0.041	0.146	0.191	0.090	0.064	0.150	0.238	0.149	0.055	0.100	0.202	0.126
Oakham	asthma	1415	21.8	1.8	35.8	59.3	0.015	0.001	0.025	0.042	0.011	0.000	0.133	0.084	0.094	0.067	0.105	0.100	0.081	0.027	0.102	0.093
Oakham	diabetes	1415	21.8	1.8	35.8	59.3	0.015	0.001	0.025	0.042	0.046	0.000	0.084	0.068	0.063	0.054	0.113	0.094	0.053	0.029	0.085	0.073
Oakham	hypertension	1415	21.8	1.8	35.8	59.3	0.015	0.001	0.025	0.042	0.276	0.476	0.245	0.263	0.284	0.233	0.303	0.296	0.281	0.169	0.308	0.297
Oakham	obesity	1415	21.8	1.8	35.8	59.3	0.015	0.001	0.025	0.042	0.310	0.000	0.308	0.300	0.229	0.122	0.195	0.205	0.203	0.086	0.201	0.200
Oakham	smoking	1415	21.8	1.8	35.8	59.3	0.015	0.001	0.025	0.042	0.138	0.476	0.385	0.297	0.073	0.180	0.282	0.210	0.061	0.142	0.269	0.197
Orange	asthma	6061	18.6	4.4	112.7	135.7	0.003	0.001	0.019	0.022	0.179	0.660	0.168	0.186	0.096	0.071	0.117	0.113	0.133	0.089	0.174	0.167
Orange	diabetes	6061	18.6	4.4	112.7	135.7	0.003	0.001	0.019	0.022	0.063	0.000	0.218	0.190	0.066	0.055	0.115	0.107	0.080	0.032	0.143	0.133
Orange	hypertension	6061	18.6	4.4	112.7	135.7	0.003	0.001	0.019	0.022	0.547	0.293	0.419	0.433	0.331	0.240	0.339	0.337	0.387	0.295	0.390	0.389
Orange	obesity	6061	18.6	4.4	112.7	135.7	0.003	0.001	0.019	0.022	0.300	0.000	0.337	0.323	0.236	0.118	0.216	0.218	0.329	0.096	0.209	0.221
Orange	smoking	6061	18.6	4.4	112.7	135.7	0.003	0.001	0.019	0.022	0.076	0.415	0.337	0.302	0.076	0.193	0.300	0.277	0.091	0.281	0.397	0.365
Orleans	asthma	5089	104.3	4.0	1293.0	1401.3	0.021	0.001	0.254	0.275	0.081	0.000	0.141	0.136	0.106	0.085	0.137	0.134	0.095	0.066	0.117	0.115
Orleans	diabetes	5089	104.3	4.0	1293.0	1401.3	0.021	0.001	0.254	0.275	0.063	0.000	0.067	0.066	0.099	0.077	0.154	0.148	0.087	0.032	0.120	0.116
Orleans	hypertension	5089	104.3	4.0	1293.0	1401.3	0.021	0.001	0.254	0.275	0.391	0.250	0.361	0.363	0.448	0.305	0.458	0.457	0.447	0.230	0.408	0.412
Orleans	obesity	5089	104.3	4.0	1293.0	1401.3	0.021	0.001	0.254	0.275	0.199	0.000	0.174	0.176	0.245	0.120	0.227	0.230	0.207	0.089	0.167	0.171
Orleans	smoking	5089	104.3	4.0	1293.0	1401.3	0.021	0.001	0.254	0.275	0.049	0.000	0.326	0.305	0.065	0.162	0.263	0.246	0.044	0.084	0.210	0.196
Otis	asthma	1219	6.3	0.0	49.3	55.6	0.005	0.000	0.040	0.046	0.079	NA	0.252	0.232	0.099	0.075	0.125	0.120	0.081	0.024	0.122	0.114
Otis	diabetes	1219	6.3	0.0	49.3	55.6	0.005	0.000	0.040	0.046	0.316	NA	0.078	0.105	0.078	0.062	0.127	0.115	0.059	0.023	0.084	0.081
Otis	hypertension	1219	6.3	0.0	49.3	55.6	0.005	0.000	0.040	0.046	0.316	NA	0.245	0.253	0.325	0.266	0.387	0.377	0.328	0.181	0.381	0.371
Otis	obesity	1219	6.3	0.0	49.3	55.6	0.005	0.000	0.040	0.046	0.145	NA	0.342	0.319	0.248	0.120	0.229	0.239	0.203	0.061	0.217	0.223
Otis	smoking	1219	6.3	0.0	49.3	55.6	0.005	0.000	0.040	0.046	0.276	NA	0.254	0.256	0.075	0.194	0.302	0.263	0.053	0.137	0.282	0.244
Oxford	asthma	9733	120.9	4.6	261.1	386.6	0.012	0.000	0.027	0.040	0.090	0.164	0.113	0.106	0.092	0.064	0.105	0.103	0.101	0.055	0.115	0.113
Oxford	diabetes	9733	120.9	4.6	261.1	386.6	0.012	0.000	0.027	0.040	0.059	0.000	0.121	0.100	0.063	0.052	0.111	0.099	0.071	0.034	0.117	0.105
Oxford	hypertension	9733	120.9	4.6	261.1	386.6	0.012	0.000	0.027	0.040	0.176	0.400	0.209	0.201	0.310	0.227	0.305	0.306	0.328	0.204	0.323	0.323
Oxford	obesity	9733	120.9	4.6	261.1	386.6	0.012	0.000	0.027	0.040	0.138	0.364	0.260	0.223	0.231	0.119	0.203	0.208	0.261	0.129	0.195	0.210
Oxford	smoking	9733	120.9	4.6	261.1	386.6	0.012	0.000	0.027	0.040	0.082	0.182	0.277	0.215	0.072	0.179	0.285	0.225	0.080	0.172	0.302	0.239
Palmer	asthma	9410	28.4	3.9	117.9	150.3	0.003	0.000	0.013	0.016	0.070	0.000	0.129	0.114	0.094	0.066	0.104	0.102	0.106	0.058	0.130	0.125
Palmer	diabetes	9410	28.4	3.9	117.9	150.3	0.003	0.000	0.013	0.016	0.035	0.511	0.144	0.133	0.062	0.052	0.108	0.097	0.062	0.033	0.112	0.099
Palmer	hypertension	9410	28.4	3.9	117.9	150.3	0.003	0.000	0.013	0.016	0.323	0.511	0.177	0.213	0.300	0.224	0.296	0.298	0.322	0.224	0.312	0.314
Palmer	obesity	9410	28.4	3.9	117.9	150.3	0.003	0.000	0.013	0.016	0.208	0.426	0.129	0.152	0.228	0.118	0.197	0.200	0.256	0.095	0.182	0.194
Palmer	smoking	9410	28.4	3.9	117.9	150.3	0.003	0.000	0.013	0.016	0.079	0.404	0.290	0.253	0.074	0.182	0.284	0.244	0.075	0.220	0.336	0.286
Paxton	asthma	3460	32.6	3.1	86.4	122.1	0.009	0.001	0.025	0.035	0.054	0.000	0.048	0.048	0.095	0.068	0.105	0.101	0.080	0.040	0.085	0.082
Paxton	diabetes	3460	32.6	3.1	86.4	122.1	0.009	0.001	0.025	0.035	0.061	0.000	0.078	0.072	0.068	0.057	0.116	0.105	0.057	0.037	0.097	0.088
Paxton	hypertension	3460	32.6	3.1	86.4	122.1	0.009	0.001	0.025	0.035	0.151	0.324	0.220	0.204	0.310	0.238	0.310	0.306	0.281	0.174	0.290	0.284
Paxton	obesity	3460	32.6	3.1	86.4	122.1	0.009	0.001	0.025	0.035	0.095	0.324	0.132	0.127	0.230	0.122	0.195	0.197	0.186	0.098	0.189	0.184
Paxton	smoking	3460	32.6	3.1	86.4	122.1	0.009	0.001	0.025	0.035	0.090	0.324	0.148	0.137	0.072	0.176	0.277	0.239	0.060	0.118	0.244	0.208
Peabody	asthma	41123	7627.8	869.2	4161.6	12656.8	0.185	0.021	0.101	0.308	0.131	0.073	0.078	0.109	0.098	0.072	0.096	0.094	0.123	0.135	0.103	0.114
Peabody	diabetes	41123	7627.8	869.2	4161.6	12656.8	0.185	0.021	0.101	0.308	0.142	0.078	0.129	0.133	0.079	0.067	0.127	0.092	0.107	0.080	0.179	0.126
Peabody	hypertension	41123	7627.8	869.2	4161.6	12656.8	0.185	0.021	0.101	0.308	0.463	0.265	0.238	0.376	0.380	0.253	0.298	0.357	0.382	0.306	0.331	0.370
Peabody	obesity	41123	7627.8	869.2	4161.6	12656.8	0.185	0.021	0.101	0.308	0.335	0.238	0.041	0.232	0.223	0.126	0.170	0.204	0.291	0.175	0.191	0.254
Peabody	smoking	41123	7627.8	869.2	4161.6	12656.8	0.185	0.021	0.101	0.308	0.104	0.186	0.229	0.150	0.065	0.152	0.245	0.130	0.089	0.179	0.277	0.156
Pelham	asthma	22833	101.3	8.7	319.9	429.8	0.004	0.000	0.014	0.019	0.075	0.115	0.032	0.044	0.088	0.053	0.086	0.085	0.083	0.060	0.079	0.080
Pelham	diabetes	22833	101.3	8.7	319.9	429.8	0.004	0.000	0.014	0.019	0.050	0.115	0.079	0.073	0.045	0.036	0.074	0.063	0.038	0.049	0.097	0.077
Pelham	hypertension	22833	101.3	8.7	319.9	429.8	0.004	0.000	0.014	0.019	0.135	0.327	0.108	0.119	0.219	0.155	0.205	0.205	0.174	0.148	0.181	0.176
Pelham	obesity	22833	101.3	8.7	319.9	429.8	0.004	0.000	0.014	0.019	0.097	0.115	0.123	0.117	0.177	0.092	0.166	0.161	0.146	0.090	0.149	0.140
Pelham	smoking	22833	101.3	8.7	319.9	429.8	0.004	0.000	0.014	0.019	0.038	0.144	0.171	0.140	0.071	0.165	0.260	0.192	0.073	0.195	0.309	0.224
Pembroke	asthma	13365	4283.9	28.4	444.6	4756.9	0.321	0.002	0.033	0.356	0.117	0.041	0.103	0.115	0.092	0.061	0.088	0.092	0.105	0.064	0.102	0.105
Pembroke	diabetes	13365	4283.9	28.4	444.6	4756.9	0.321	0.002	0.033	0.356	0.090	0.041	0.160	0.097	0.064	0.057	0.121	0.069	0.076	0.062	0.143	0.082
Pembroke	hypertension	13365	4283.9	28.4	444.6	4756.9	0.321	0.002	0.033	0.356	0.375	0.246	0.251	0.363	0.320	0.232	0.266	0.317	0.326	0.247	0.295	0.324
Pembroke	obesity	13365	4283.9	28.4	444.6	4756.9	0.321	0.002	0.033	0.356	0.310	0.173	0.234	0.302	0.219	0.130	0.166	0.216	0.266	0.163	0.181	0.260
Pembroke	smoking	13365	4283.9	28.4	444.6	4756.9	0.321	0.002	0.033	0.356	0.101	0.164	0.372	0.127	0.064	0.146	0.240	0.083	0.081	0.192	0.288	0.103
Pepperell	asthma	8753	577.8	30.7	116.8	725.3	0.066	0.004	0.013	0.083	0.117	0.228	0.144	0.126	0.094	0.066	0.093	0.093	0.108	0.067	0.109	0.107
Pepperell	diabetes	8753	577.8	30.7	116.8	725.3	0.066	0.004	0.013	0.083	0.073	0.125	0.106	0.080	0.067	0.060	0.123	0.073	0.079	0.054	0.134	0.084
Pepperell	hypertension	8753	577.8	30.7	116.8	725.3	0.066	0.004	0.013	0.083	0.325	0.410	0.297	0.324	0.323	0.242	0.278	0.316	0.341	0.261	0.311	0.336
Pepperell	obesity	8753	577.8	30.7	116.8	725.3	0.066	0.004	0.013	0.083	0.309	0.340	0.233	0.298	0.227	0.133	0.172	0.216	0.276	0.141	0.185	0.259
Pepperell	smoking	8753	577.8	30.7	116.8	725.3	0.066	0.004	0.013	0.083	0.103	0.201	0.261	0.133	0.066	0.155	0.251	0.095	0.077	0.188	0.287	0.109
Peru	asthma	2098	2.5	1.3	168.9	172.8	0.001	0.001	0.081	0.082	0.000	0.000	0.255	0.249	0.095	0.071	0.124	0.124	0.080	0.034	0.114	0.114
Peru	diabetes	2098	2.5	1.3	168.9	172.8	0.001	0.001	0.081	0.082	0.000	0.000	0.113	0.111	0.067	0.054	0.113	0.113	0.056	0.026	0.091	0.091
Peru	hypertension	2098	2.5	1.3	168.9	172.8	0.001	0.001	0.081	0.082	0.000	0.000	0.354	0.346	0.319	0.244	0.364	0.364	0.298	0.180	0.365	0.365
Peru	obesity	2098	2.5	1.3	168.9	172.8	0.001	0.001	0.081	0.082	0.400	0.000	0.390	0.387	0.244	0.116	0.234	0.234	0.213	0.074	0.235	0.235
Peru	smoking	2098	2.5	1.3	168.9	172.8	0.001	0.001	0.081	0.082	0.000	0.000	0.261	0.255	0.080	0.208	0.321	0.319	0.064	0.147	0.307	0.305
Petersham	asthma	997	14.4	0.0	20.5	34.9	0.014	0.000	0.021	0.035	0.104	NA	0.134	0.122	0.099	0.072	0.110	0.109	0.093	0.032	0.117	0.112
Petersham	diabetes	997	14.4	0.0	20.5	34.9	0.014	0.000	0.021	0.035	0.139	NA	0.093	0.112	0.075	0.063	0.128	0.114	0.057	0.026	0.096	0.086
Petersham	hypertension	997	14.4	0.0	20.5	34.9	0.014	0.000	0.021	0.035	0.370	NA	0.337	0.351	0.318	0.258	0.341	0.342	0.327	0.196	0.346	0.348
Petersham	obesity	997	14.4	0.0	20.5	34.9	0.014	0.000	0.021	0.035	0.208	NA	0.264	0.241	0.232	0.124	0.196	0.204	0.206	0.068	0.187	0.191
Petersham	smoking	997	14.4	0.0	20.5	34.9	0.014	0.000	0.021	0.035	0.000	NA	0.191	0.112	0.069	0.169	0.268	0.221	0.056	0.150	0.278	0.225
Phillipston	asthma	10096	79.3	10.1	344.0	433.3	0.008	0.001	0.034	0.043	0.102	0.091	0.168	0.154	0.095	0.069	0.113	0.109	0.115	0.080	0.144	0.137
Phillipston	diabetes	10096	79.3	10.1	344.0	433.3	0.008	0.001	0.034	0.043	0.063	0.000	0.195	0.166	0.065	0.054	0.111	0.100	0.074	0.045	0.143	0.126
Phillipston	hypertension	10096	79.3	10.1	344.0	433.3	0.008	0.001	0.034	0.043	0.385	0.388	0.399	0.397	0.330	0.233	0.325	0.330	0.341	0.267	0.359	0.359
Phillipston	obesity	10096	79.3	10.1	344.0	433.3	0.008	0.001	0.034	0.043	0.467	0.190	0.395	0.403	0.233	0.117	0.213	0.215	0.290	0.109	0.218	0.229
Phillipston	smoking	10096	79.3	10.1	344.0	433.3	0.008	0.001	0.034	0.043	0.192	0.397	0.317	0.296	0.076	0.190	0.297	0.253	0.091	0.260	0.379	0.322
Pittsfield	asthma	35450	51.4	10.8	138.5	200.7	0.001	0.000	0.004	0.006	0.115	0.093	0.225	0.189	0.097	0.071	0.105	0.101	0.128	0.122	0.139	0.135
Pittsfield	diabetes	35450	51.4	10.8	138.5	200.7	0.001	0.000	0.004	0.006	0.117	0.000	0.164	0.143	0.072	0.061	0.115	0.100	0.099	0.076	0.175	0.148
Pittsfield	hypertension	35450	51.4	10.8	138.5	200.7	0.001	0.000	0.004	0.006	0.305	0.186	0.226	0.244	0.360	0.242	0.308	0.318	0.378	0.317	0.346	0.352
Pittsfield	obesity	35450	51.4	10.8	138.5	200.7	0.001	0.000	0.004	0.006	0.209	0.093	0.286	0.256	0.232	0.122	0.192	0.197	0.325	0.162	0.200	0.229
Pittsfield	smoking	35450	51.4	10.8	138.5	200.7	0.001	0.000	0.004	0.006	0.028	0.295	0.310	0.237	0.072	0.176	0.276	0.218	0.101	0.271	0.362	0.289
Plainfield	asthma	466	0.9	1.0	162.2	164.1	0.002	0.002	0.348	0.352	0.000	0.000	0.150	0.148	0.099	0.075	0.130	0.130	0.076	0.025	0.111	0.110
Plainfield	diabetes	466	0.9	1.0	162.2	164.1	0.002	0.002	0.348	0.352	0.000	0.000	0.097	0.095	0.078	0.061	0.127	0.127	0.051	0.017	0.072	0.072
Plainfield	hypertension	466	0.9	1.0	162.2	164.1	0.002	0.002	0.348	0.352	0.000	0.000	0.348	0.344	0.317	0.267	0.403	0.403	0.322	0.161	0.360	0.360
Plainfield	obesity	466	0.9	1.0	162.2	164.1	0.002	0.002	0.348	0.352	0.000	0.000	0.241	0.238	0.250	0.120	0.238	0.237	0.176	0.050	0.194	0.193
Plainfield	smoking	466	0.9	1.0	162.2	164.1	0.002	0.002	0.348	0.352	0.000	0.000	0.192	0.190	0.078	0.200	0.310	0.310	0.044	0.099	0.242	0.241
Plainville	asthma	6919	678.6	13.0	67.8	758.4	0.098	0.002	0.010	0.110	0.121	0.000	0.065	0.114	0.091	0.061	0.087	0.090	0.104	0.066	0.099	0.102
Plainville	diabetes	6919	678.6	13.0	67.8	758.4	0.098	0.002	0.010	0.110	0.086	0.000	0.088	0.085	0.061	0.055	0.117	0.065	0.062	0.042	0.118	0.066
Plainville	hypertension	6919	678.6	13.0	67.8	758.4	0.098	0.002	0.010	0.110	0.352	0.071	0.296	0.343	0.300	0.227	0.259	0.298	0.318	0.241	0.267	0.315
Plainville	obesity	6919	678.6	13.0	67.8	758.4	0.098	0.002	0.010	0.110	0.290	0.090	0.253	0.283	0.217	0.129	0.165	0.212	0.239	0.111	0.156	0.230
Plainville	smoking	6919	678.6	13.0	67.8	758.4	0.098	0.002	0.010	0.110	0.111	0.032	0.285	0.125	0.065	0.147	0.243	0.082	0.064	0.168	0.268	0.084
Plymouth	asthma	45353	6526.7	83.5	2332.7	8941.8	0.144	0.002	0.051	0.197	0.089	0.095	0.081	0.087	0.094	0.064	0.093	0.092	0.121	0.118	0.110	0.116
Plymouth	diabetes	45353	6526.7	83.5	2332.7	8941.8	0.144	0.002	0.051	0.197	0.069	0.091	0.082	0.073	0.070	0.061	0.127	0.081	0.099	0.083	0.185	0.115
Plymouth	hypertension	45353	6526.7	83.5	2332.7	8941.8	0.144	0.002	0.051	0.197	0.308	0.266	0.262	0.295	0.366	0.244	0.289	0.350	0.368	0.310	0.333	0.362
Plymouth	obesity	45353	6526.7	83.5	2332.7	8941.8	0.144	0.002	0.051	0.197	0.254	0.196	0.234	0.248	0.224	0.130	0.173	0.213	0.309	0.188	0.201	0.284
Plymouth	smoking	45353	6526.7	83.5	2332.7	8941.8	0.144	0.002	0.051	0.197	0.081	0.339	0.344	0.152	0.064	0.147	0.242	0.112	0.094	0.208	0.302	0.149
Plympton	asthma	2339	540.9	4.3	73.4	618.6	0.231	0.002	0.031	0.264	0.103	0.000	0.038	0.095	0.092	0.061	0.089	0.091	0.096	0.036	0.103	0.097
Plympton	diabetes	2339	540.9	4.3	73.4	618.6	0.231	0.002	0.031	0.264	0.064	0.000	0.061	0.063	0.066	0.060	0.125	0.071	0.069	0.046	0.114	0.073
Plympton	hypertension	2339	540.9	4.3	73.4	618.6	0.231	0.002	0.031	0.264	0.328	0.196	0.280	0.321	0.293	0.240	0.275	0.293	0.323	0.226	0.307	0.323
Plympton	obesity	2339	540.9	4.3	73.4	618.6	0.231	0.002	0.031	0.264	0.264	0.000	0.186	0.253	0.223	0.131	0.168	0.220	0.251	0.118	0.192	0.247
Plympton	smoking	2339	540.9	4.3	73.4	618.6	0.231	0.002	0.031	0.264	0.086	0.157	0.322	0.115	0.065	0.149	0.244	0.087	0.071	0.172	0.262	0.095
Princeton	asthma	2603	61.9	1.0	46.5	109.4	0.024	0.000	0.018	0.042	0.122	0.000	0.022	0.078	0.095	0.067	0.103	0.098	0.084	0.040	0.099	0.090
Princeton	diabetes	2603	61.9	1.0	46.5	109.4	0.024	0.000	0.018	0.042	0.073	0.000	0.082	0.076	0.068	0.060	0.125	0.092	0.058	0.045	0.103	0.077
Princeton	hypertension	2603	61.9	1.0	46.5	109.4	0.024	0.000	0.018	0.042	0.287	1.000	0.263	0.283	0.313	0.250	0.315	0.314	0.305	0.217	0.302	0.304
Princeton	obesity	2603	61.9	1.0	46.5	109.4	0.024	0.000	0.018	0.042	0.132	0.000	0.246	0.179	0.236	0.130	0.192	0.218	0.208	0.092	0.188	0.199
Princeton	smoking	2603	61.9	1.0	46.5	109.4	0.024	0.000	0.018	0.042	0.065	0.000	0.134	0.094	0.071	0.169	0.270	0.153	0.057	0.145	0.255	0.139
Provincetown	asthma	2720	54.3	5.2	3700.9	3760.3	0.020	0.002	1.361	1.382	0.078	0.194	0.168	0.167	0.100	0.078	0.132	0.131	0.081	0.046	0.117	0.116
Provincetown	diabetes	2720	54.3	5.2	3700.9	3760.3	0.020	0.002	1.361	1.382	0.086	0.000	0.067	0.068	0.090	0.070	0.141	0.140	0.061	0.042	0.113	0.112
Provincetown	hypertension	2720	54.3	5.2	3700.9	3760.3	0.020	0.002	1.361	1.382	0.349	0.581	0.417	0.416	0.393	0.292	0.441	0.440	0.357	0.228	0.368	0.368
Provincetown	obesity	2720	54.3	5.2	3700.9	3760.3	0.020	0.002	1.361	1.382	0.109	0.274	0.218	0.217	0.255	0.120	0.238	0.238	0.180	0.064	0.180	0.180
Provincetown	smoking	2720	54.3	5.2	3700.9	3760.3	0.020	0.002	1.361	1.382	0.017	0.000	0.292	0.288	0.075	0.189	0.300	0.296	0.048	0.139	0.277	0.273
Quincy	asthma	75753	20414.2	906.6	13587.7	34908.4	0.269	0.012	0.179	0.461	0.131	0.067	0.110	0.121	0.085	0.056	0.083	0.083	0.092	0.095	0.073	0.084
Quincy	diabetes	75753	20414.2	906.6	13587.7	34908.4	0.269	0.012	0.179	0.461	0.113	0.081	0.193	0.143	0.070	0.059	0.112	0.086	0.086	0.102	0.155	0.112
Quincy	hypertension	75753	20414.2	906.6	13587.7	34908.4	0.269	0.012	0.179	0.461	0.378	0.229	0.234	0.318	0.298	0.209	0.263	0.285	0.286	0.247	0.255	0.276
Quincy	obesity	75753	20414.2	906.6	13587.7	34908.4	0.269	0.012	0.179	0.461	0.273	0.169	0.221	0.250	0.186	0.109	0.152	0.171	0.202	0.149	0.169	0.187
Quincy	smoking	75753	20414.2	906.6	13587.7	34908.4	0.269	0.012	0.179	0.461	0.116	0.155	0.310	0.193	0.059	0.132	0.232	0.128	0.075	0.136	0.220	0.132
Randolph	asthma	26684	5440.2	372.9	2637.3	8446.2	0.204	0.014	0.099	0.317	0.129	0.074	0.080	0.111	0.096	0.058	0.081	0.090	0.119	0.100	0.094	0.110
Randolph	diabetes	26684	5440.2	372.9	2637.3	8446.2	0.204	0.014	0.099	0.317	0.163	0.119	0.171	0.164	0.098	0.077	0.130	0.107	0.150	0.199	0.214	0.170
Randolph	hypertension	26684	5440.2	372.9	2637.3	8446.2	0.204	0.014	0.099	0.317	0.418	0.298	0.286	0.371	0.361	0.255	0.294	0.340	0.389	0.374	0.330	0.373
Randolph	obesity	26684	5440.2	372.9	2637.3	8446.2	0.204	0.014	0.099	0.317	0.356	0.270	0.223	0.310	0.245	0.138	0.168	0.222	0.339	0.229	0.234	0.304
Randolph	smoking	26684	5440.2	372.9	2637.3	8446.2	0.204	0.014	0.099	0.317	0.093	0.122	0.222	0.134	0.058	0.118	0.208	0.105	0.101	0.195	0.232	0.143
Raynham	asthma	10304	498.2	16.9	249.3	764.4	0.048	0.002	0.024	0.074	0.112	0.113	0.078	0.101	0.093	0.064	0.094	0.091	0.106	0.077	0.105	0.104
Raynham	diabetes	10304	498.2	16.9	249.3	764.4	0.048	0.002	0.024	0.074	0.093	0.000	0.130	0.103	0.065	0.058	0.117	0.077	0.075	0.056	0.135	0.088
Raynham	hypertension	10304	498.2	16.9	249.3	764.4	0.048	0.002	0.024	0.074	0.342	0.074	0.249	0.306	0.321	0.233	0.280	0.312	0.334	0.262	0.299	0.326
Raynham	obesity	10304	498.2	16.9	249.3	764.4	0.048	0.002	0.024	0.074	0.245	0.054	0.262	0.246	0.223	0.127	0.176	0.208	0.262	0.130	0.185	0.238
Raynham	smoking	10304	498.2	16.9	249.3	764.4	0.048	0.002	0.024	0.074	0.101	0.192	0.318	0.173	0.067	0.156	0.253	0.121	0.076	0.181	0.279	0.135
Reading	asthma	18156	1997.4	313.9	120.7	2430.0	0.110	0.017	0.007	0.134	0.116	0.092	0.036	0.109	0.098	0.073	0.086	0.094	0.103	0.093	0.087	0.100
Reading	diabetes	18156	1997.4	313.9	120.7	2430.0	0.110	0.017	0.007	0.134	0.066	0.074	0.124	0.070	0.077	0.072	0.127	0.078	0.082	0.063	0.127	0.082
Reading	hypertension	18156	1997.4	313.9	120.7	2430.0	0.110	0.017	0.007	0.134	0.269	0.226	0.261	0.263	0.344	0.256	0.258	0.332	0.342	0.265	0.255	0.331
Reading	obesity	18156	1997.4	313.9	120.7	2430.0	0.110	0.017	0.007	0.134	0.231	0.205	0.088	0.220	0.223	0.138	0.147	0.211	0.236	0.145	0.135	0.222
Reading	smoking	18156	1997.4	313.9	120.7	2430.0	0.110	0.017	0.007	0.134	0.041	0.153	0.229	0.065	0.066	0.156	0.244	0.084	0.062	0.148	0.245	0.080
Rehoboth	asthma	8781	85.8	5.9	89.1	180.0	0.010	0.001	0.010	0.020	0.072	0.000	0.111	0.089	0.094	0.066	0.099	0.095	0.089	0.055	0.092	0.089
Rehoboth	diabetes	8781	85.8	5.9	89.1	180.0	0.010	0.001	0.010	0.020	0.047	0.000	0.083	0.063	0.065	0.056	0.113	0.086	0.065	0.046	0.115	0.086
Rehoboth	hypertension	8781	85.8	5.9	89.1	180.0	0.010	0.001	0.010	0.020	0.267	0.169	0.430	0.344	0.315	0.234	0.291	0.296	0.289	0.207	0.300	0.287
Rehoboth	obesity	8781	85.8	5.9	89.1	180.0	0.010	0.001	0.010	0.020	0.185	0.000	0.284	0.228	0.229	0.124	0.186	0.199	0.224	0.120	0.199	0.203
Rehoboth	smoking	8781	85.8	5.9	89.1	180.0	0.010	0.001	0.010	0.020	0.082	0.268	0.238	0.165	0.073	0.178	0.278	0.182	0.074	0.156	0.283	0.184
Revere	asthma	42125	2082.8	11933.5	1565.3	15579.4	0.049	0.283	0.037	0.370	0.133	0.108	0.061	0.106	0.130	0.140	0.075	0.135	0.135	0.192	0.075	0.170
Revere	diabetes	42125	2082.8	11933.5	1565.3	15579.4	0.049	0.283	0.037	0.370	0.128	0.105	0.113	0.109	0.129	0.140	0.117	0.139	0.153	0.172	0.130	0.166
Revere	hypertension	42125	2082.8	11933.5	1565.3	15579.4	0.049	0.283	0.037	0.370	0.353	0.285	0.205	0.286	0.356	0.329	0.185	0.320	0.357	0.399	0.216	0.369
Revere	obesity	42125	2082.8	11933.5	1565.3	15579.4	0.049	0.283	0.037	0.370	0.318	0.195	0.130	0.205	0.272	0.177	0.095	0.205	0.322	0.206	0.130	0.232
Revere	smoking	42125	2082.8	11933.5	1565.3	15579.4	0.049	0.283	0.037	0.370	0.126	0.244	0.270	0.231	0.088	0.251	0.300	0.204	0.102	0.270	0.299	0.218
Richmond	asthma	836	1.0	0.0	3.9	4.9	0.001	0.000	0.005	0.006	0.000	NA	0.255	0.203	0.107	0.090	0.109	0.108	0.084	0.033	0.100	0.095
Richmond	diabetes	836	1.0	0.0	3.9	4.9	0.001	0.000	0.005	0.006	0.000	NA	0.000	0.000	0.110	0.097	0.162	0.146	0.077	0.041	0.092	0.087
Richmond	hypertension	836	1.0	0.0	3.9	4.9	0.001	0.000	0.005	0.006	0.000	NA	0.106	0.085	0.390	0.331	0.375	0.378	0.394	0.244	0.350	0.361
Richmond	obesity	836	1.0	0.0	3.9	4.9	0.001	0.000	0.005	0.006	0.000	NA	0.000	0.000	0.251	0.142	0.171	0.192	0.192	0.067	0.155	0.164
Richmond	smoking	836	1.0	0.0	3.9	4.9	0.001	0.000	0.005	0.006	0.000	NA	0.255	0.203	0.066	0.164	0.253	0.201	0.039	0.105	0.208	0.162
Rochester	asthma	3890	69.3	1.1	59.8	130.3	0.018	0.000	0.015	0.033	0.043	0.000	0.139	0.087	0.095	0.068	0.104	0.098	0.080	0.037	0.092	0.085
Rochester	diabetes	3890	69.3	1.1	59.8	130.3	0.018	0.000	0.015	0.033	0.035	0.000	0.152	0.089	0.072	0.061	0.123	0.095	0.068	0.051	0.106	0.085
Rochester	hypertension	3890	69.3	1.1	59.8	130.3	0.018	0.000	0.015	0.033	0.240	0.000	0.403	0.313	0.321	0.247	0.317	0.320	0.300	0.200	0.315	0.308
Rochester	obesity	3890	69.3	1.1	59.8	130.3	0.018	0.000	0.015	0.033	0.210	0.000	0.295	0.248	0.231	0.125	0.191	0.208	0.210	0.112	0.206	0.204
Rochester	smoking	3890	69.3	1.1	59.8	130.3	0.018	0.000	0.015	0.033	0.032	0.000	0.306	0.159	0.070	0.171	0.273	0.173	0.063	0.132	0.249	0.157
Rockland	asthma	13792	4703.8	73.2	1186.6	5963.5	0.341	0.005	0.086	0.432	0.143	0.077	0.100	0.133	0.092	0.062	0.089	0.091	0.111	0.060	0.110	0.110
Rockland	diabetes	13792	4703.8	73.2	1186.6	5963.5	0.341	0.005	0.086	0.432	0.116	0.059	0.162	0.124	0.065	0.057	0.118	0.072	0.086	0.059	0.149	0.094
Rockland	hypertension	13792	4703.8	73.2	1186.6	5963.5	0.341	0.005	0.086	0.432	0.432	0.202	0.272	0.398	0.322	0.231	0.270	0.315	0.341	0.238	0.321	0.338
Rockland	obesity	13792	4703.8	73.2	1186.6	5963.5	0.341	0.005	0.086	0.432	0.377	0.166	0.257	0.351	0.223	0.127	0.171	0.213	0.298	0.187	0.199	0.278
Rockland	smoking	13792	4703.8	73.2	1186.6	5963.5	0.341	0.005	0.086	0.432	0.150	0.133	0.318	0.183	0.066	0.152	0.248	0.102	0.098	0.209	0.308	0.139
Rockport	asthma	5832	537.6	30.6	247.6	815.3	0.092	0.005	0.042	0.140	0.118	0.068	0.066	0.101	0.101	0.077	0.106	0.101	0.104	0.067	0.110	0.104
Rockport	diabetes	5832	537.6	30.6	247.6	815.3	0.092	0.005	0.042	0.140	0.067	0.033	0.104	0.077	0.087	0.076	0.149	0.103	0.088	0.049	0.135	0.099
Rockport	hypertension	5832	537.6	30.6	247.6	815.3	0.092	0.005	0.042	0.140	0.374	0.305	0.184	0.314	0.390	0.284	0.347	0.380	0.403	0.271	0.354	0.391
Rockport	obesity	5832	537.6	30.6	247.6	815.3	0.092	0.005	0.042	0.140	0.209	0.109	0.014	0.146	0.232	0.134	0.179	0.214	0.243	0.112	0.172	0.218
Rockport	smoking	5832	537.6	30.6	247.6	815.3	0.092	0.005	0.042	0.140	0.041	0.153	0.217	0.099	0.062	0.146	0.238	0.128	0.056	0.131	0.237	0.123
Rowe	asthma	483	0.0	0.0	2.8	2.8	0.000	0.000	0.006	0.006	NA	NA	0.000	0.000	0.096	0.072	0.126	0.126	0.087	0.021	0.131	0.131
Rowe	diabetes	483	0.0	0.0	2.8	2.8	0.000	0.000	0.006	0.006	NA	NA	0.000	0.000	0.071	0.056	0.117	0.117	0.054	0.013	0.076	0.076
Rowe	hypertension	483	0.0	0.0	2.8	2.8	0.000	0.000	0.006	0.006	NA	NA	0.970	0.970	0.307	0.247	0.377	0.377	0.335	0.135	0.374	0.374
Rowe	obesity	483	0.0	0.0	2.8	2.8	0.000	0.000	0.006	0.006	NA	NA	0.364	0.364	0.238	0.110	0.232	0.232	0.205	0.068	0.185	0.185
Rowe	smoking	483	0.0	0.0	2.8	2.8	0.000	0.000	0.006	0.006	NA	NA	0.000	0.000	0.078	0.201	0.310	0.310	0.060	0.130	0.294	0.294
Rowley	asthma	4584	385.0	39.3	40.4	464.8	0.084	0.009	0.009	0.101	0.108	0.093	0.041	0.101	0.097	0.071	0.092	0.094	0.104	0.062	0.104	0.101
Rowley	diabetes	4584	385.0	39.3	40.4	464.8	0.084	0.009	0.009	0.101	0.098	0.132	0.076	0.099	0.071	0.066	0.127	0.074	0.069	0.038	0.110	0.070
Rowley	hypertension	4584	385.0	39.3	40.4	464.8	0.084	0.009	0.009	0.101	0.312	0.337	0.277	0.311	0.319	0.254	0.273	0.314	0.341	0.248	0.289	0.333
Rowley	obesity	4584	385.0	39.3	40.4	464.8	0.084	0.009	0.009	0.101	0.246	0.201	0.032	0.224	0.227	0.138	0.161	0.216	0.246	0.107	0.156	0.230
Rowley	smoking	4584	385.0	39.3	40.4	464.8	0.084	0.009	0.009	0.101	0.082	0.154	0.203	0.099	0.066	0.156	0.248	0.088	0.060	0.155	0.262	0.083
Royalston	asthma	1080	5.3	2.0	33.5	40.8	0.005	0.002	0.031	0.038	0.000	0.000	0.221	0.182	0.096	0.071	0.118	0.114	0.101	0.043	0.136	0.129
Royalston	diabetes	1080	5.3	2.0	33.5	40.8	0.005	0.002	0.031	0.038	0.000	0.000	0.215	0.176	0.066	0.055	0.115	0.106	0.052	0.017	0.093	0.084
Royalston	hypertension	1080	5.3	2.0	33.5	40.8	0.005	0.002	0.031	0.038	0.188	0.500	0.400	0.377	0.297	0.244	0.345	0.336	0.311	0.209	0.370	0.358
Royalston	obesity	1080	5.3	2.0	33.5	40.8	0.005	0.002	0.031	0.038	0.188	0.000	0.269	0.245	0.240	0.120	0.219	0.220	0.235	0.052	0.212	0.210
Royalston	smoking	1080	5.3	2.0	33.5	40.8	0.005	0.002	0.031	0.038	0.000	0.000	0.177	0.144	0.078	0.199	0.307	0.280	0.063	0.187	0.345	0.311
Russell	asthma	1043	1.0	0.0	316.8	317.8	0.001	0.000	0.304	0.305	0.000	NA	0.272	0.271	0.096	0.071	0.128	0.128	0.073	0.027	0.106	0.106
Russell	diabetes	1043	1.0	0.0	316.8	317.8	0.001	0.000	0.304	0.305	0.000	NA	0.101	0.100	0.066	0.053	0.114	0.114	0.045	0.018	0.073	0.073
Russell	hypertension	1043	1.0	0.0	316.8	317.8	0.001	0.000	0.304	0.305	0.000	NA	0.383	0.382	0.300	0.243	0.370	0.370	0.272	0.153	0.349	0.349
Russell	obesity	1043	1.0	0.0	316.8	317.8	0.001	0.000	0.304	0.305	0.000	NA	0.321	0.320	0.248	0.119	0.245	0.245	0.182	0.057	0.229	0.229
Russell	smoking	1043	1.0	0.0	316.8	317.8	0.001	0.000	0.304	0.305	0.000	NA	0.327	0.326	0.078	0.202	0.316	0.316	0.050	0.109	0.269	0.269
Rutland	asthma	6029	67.3	3.0	126.7	196.9	0.011	0.000	0.021	0.033	0.051	0.000	0.107	0.086	0.092	0.062	0.101	0.097	0.086	0.051	0.093	0.090
Rutland	diabetes	6029	67.3	3.0	126.7	196.9	0.011	0.000	0.021	0.033	0.033	0.000	0.117	0.086	0.054	0.047	0.101	0.084	0.050	0.034	0.093	0.077
Rutland	hypertension	6029	67.3	3.0	126.7	196.9	0.011	0.000	0.021	0.033	0.171	0.000	0.269	0.232	0.280	0.210	0.275	0.273	0.269	0.183	0.258	0.258
Rutland	obesity	6029	67.3	3.0	126.7	196.9	0.011	0.000	0.021	0.033	0.121	0.000	0.258	0.207	0.225	0.119	0.196	0.204	0.207	0.103	0.176	0.184
Rutland	smoking	6029	67.3	3.0	126.7	196.9	0.011	0.000	0.021	0.033	0.014	0.000	0.270	0.178	0.074	0.183	0.288	0.216	0.063	0.144	0.270	0.200
Salem	asthma	33578	3659.9	447.8	5578.3	9678.9	0.109	0.013	0.166	0.288	0.128	0.078	0.095	0.107	0.092	0.062	0.094	0.087	0.105	0.096	0.099	0.096
Salem	diabetes	33578	3659.9	447.8	5578.3	9678.9	0.109	0.013	0.166	0.288	0.109	0.055	0.150	0.130	0.060	0.049	0.099	0.080	0.072	0.068	0.139	0.107
Salem	hypertension	33578	3659.9	447.8	5578.3	9678.9	0.109	0.013	0.166	0.288	0.378	0.214	0.294	0.322	0.298	0.205	0.259	0.278	0.293	0.231	0.253	0.275
Salem	obesity	33578	3659.9	447.8	5578.3	9678.9	0.109	0.013	0.166	0.288	0.301	0.199	0.045	0.149	0.218	0.117	0.189	0.200	0.247	0.164	0.176	0.206
Salem	smoking	33578	3659.9	447.8	5578.3	9678.9	0.109	0.013	0.166	0.288	0.105	0.220	0.247	0.192	0.071	0.165	0.267	0.185	0.089	0.197	0.296	0.209
Salisbury	asthma	7306	184.3	49.5	60.7	294.4	0.025	0.007	0.008	0.040	0.085	0.081	0.159	0.100	0.101	0.076	0.092	0.093	0.116	0.074	0.114	0.107
Salisbury	diabetes	7306	184.3	49.5	60.7	294.4	0.025	0.007	0.008	0.040	0.093	0.061	0.099	0.089	0.077	0.072	0.124	0.084	0.077	0.048	0.124	0.082
Salisbury	hypertension	7306	184.3	49.5	60.7	294.4	0.025	0.007	0.008	0.040	0.358	0.313	0.332	0.345	0.327	0.259	0.272	0.314	0.345	0.272	0.295	0.332
Salisbury	obesity	7306	184.3	49.5	60.7	294.4	0.025	0.007	0.008	0.040	0.299	0.141	0.183	0.248	0.231	0.136	0.157	0.202	0.264	0.112	0.152	0.218
Salisbury	smoking	7306	184.3	49.5	60.7	294.4	0.025	0.007	0.008	0.040	0.130	0.333	0.339	0.207	0.071	0.173	0.261	0.134	0.072	0.214	0.312	0.153
Sandisfield	asthma	686	0.4	2.0	1.8	4.2	0.001	0.003	0.003	0.006	0.000	0.000	0.000	0.000	0.115	0.106	0.103	0.105	0.090	0.030	0.104	0.054
Sandisfield	diabetes	686	0.4	2.0	1.8	4.2	0.001	0.003	0.003	0.006	0.000	0.000	0.000	0.000	0.116	0.110	0.146	0.121	0.082	0.041	0.081	0.054
Sandisfield	hypertension	686	0.4	2.0	1.8	4.2	0.001	0.003	0.003	0.006	1.000	0.000	0.000	0.100	0.356	0.331	0.323	0.329	0.362	0.234	0.329	0.266
Sandisfield	obesity	686	0.4	2.0	1.8	4.2	0.001	0.003	0.003	0.006	0.000	0.000	0.571	0.240	0.252	0.146	0.150	0.147	0.205	0.071	0.149	0.096
Sandisfield	smoking	686	0.4	2.0	1.8	4.2	0.001	0.003	0.003	0.006	0.000	0.000	0.571	0.240	0.075	0.199	0.277	0.223	0.049	0.146	0.255	0.180
Sandwich	asthma	15748	658.5	12.3	560.8	1231.4	0.042	0.001	0.036	0.078	0.056	0.170	0.072	0.065	0.096	0.069	0.103	0.098	0.092	0.055	0.103	0.095
Sandwich	diabetes	15748	658.5	12.3	560.8	1231.4	0.042	0.001	0.036	0.078	0.042	0.000	0.058	0.049	0.073	0.063	0.128	0.094	0.072	0.054	0.120	0.090
Sandwich	hypertension	15748	658.5	12.3	560.8	1231.4	0.042	0.001	0.036	0.078	0.201	0.245	0.278	0.237	0.339	0.252	0.317	0.333	0.334	0.241	0.319	0.331
Sandwich	obesity	15748	658.5	12.3	560.8	1231.4	0.042	0.001	0.036	0.078	0.151	0.327	0.132	0.144	0.229	0.127	0.186	0.208	0.229	0.108	0.189	0.209
Sandwich	smoking	15748	658.5	12.3	560.8	1231.4	0.042	0.001	0.036	0.078	0.043	0.279	0.390	0.203	0.068	0.162	0.260	0.166	0.062	0.148	0.258	0.162
Saugus	asthma	21922	1586.3	2045.7	811.2	4443.0	0.072	0.093	0.037	0.203	0.133	0.093	0.084	0.105	0.116	0.112	0.090	0.107	0.127	0.140	0.102	0.123
Saugus	diabetes	21922	1586.3	2045.7	811.2	4443.0	0.072	0.093	0.037	0.203	0.123	0.102	0.127	0.114	0.107	0.111	0.130	0.111	0.117	0.093	0.135	0.110
Saugus	hypertension	21922	1586.3	2045.7	811.2	4443.0	0.072	0.093	0.037	0.203	0.406	0.290	0.254	0.325	0.379	0.313	0.250	0.341	0.380	0.363	0.285	0.364
Saugus	obesity	21922	1586.3	2045.7	811.2	4443.0	0.072	0.093	0.037	0.203	0.332	0.240	0.159	0.258	0.252	0.157	0.127	0.201	0.297	0.142	0.143	0.217
Saugus	smoking	21922	1586.3	2045.7	811.2	4443.0	0.072	0.093	0.037	0.203	0.101	0.202	0.371	0.197	0.079	0.210	0.280	0.162	0.080	0.240	0.317	0.180
Savoy	asthma	601	1.5	0.6	26.4	28.5	0.002	0.001	0.044	0.047	0.556	0.000	0.170	0.187	0.098	0.072	0.123	0.120	0.094	0.027	0.142	0.138
Savoy	diabetes	601	1.5	0.6	26.4	28.5	0.002	0.001	0.044	0.047	0.667	0.000	0.114	0.140	0.072	0.057	0.116	0.113	0.057	0.019	0.087	0.084
Savoy	hypertension	601	1.5	0.6	26.4	28.5	0.002	0.001	0.044	0.047	0.667	0.000	0.293	0.307	0.303	0.254	0.370	0.366	0.330	0.190	0.386	0.381
Savoy	obesity	601	1.5	0.6	26.4	28.5	0.002	0.001	0.044	0.047	0.000	0.000	0.331	0.307	0.254	0.121	0.232	0.231	0.240	0.061	0.217	0.216
Savoy	smoking	601	1.5	0.6	26.4	28.5	0.002	0.001	0.044	0.047	0.000	0.000	0.435	0.404	0.079	0.204	0.314	0.303	0.064	0.183	0.334	0.321
Scituate	asthma	13191	3706.3	28.4	564.3	4298.0	0.281	0.002	0.043	0.326	0.111	0.036	0.108	0.110	0.096	0.067	0.095	0.096	0.097	0.072	0.098	0.098
Scituate	diabetes	13191	3706.3	28.4	564.3	4298.0	0.281	0.002	0.043	0.326	0.073	0.000	0.278	0.099	0.076	0.067	0.139	0.083	0.084	0.077	0.142	0.091
Scituate	hypertension	13191	3706.3	28.4	564.3	4298.0	0.281	0.002	0.043	0.326	0.357	0.208	0.239	0.341	0.370	0.261	0.306	0.363	0.373	0.276	0.297	0.365
Scituate	obesity	13191	3706.3	28.4	564.3	4298.0	0.281	0.002	0.043	0.326	0.236	0.214	0.215	0.233	0.227	0.135	0.171	0.220	0.242	0.153	0.161	0.232
Scituate	smoking	13191	3706.3	28.4	564.3	4298.0	0.281	0.002	0.043	0.326	0.068	0.082	0.291	0.097	0.062	0.141	0.235	0.084	0.060	0.144	0.232	0.082
Seekonk	asthma	11553	68.1	6.3	153.0	227.3	0.006	0.001	0.013	0.020	0.059	0.000	0.061	0.059	0.097	0.071	0.108	0.104	0.104	0.084	0.110	0.108
Seekonk	diabetes	11553	68.1	6.3	153.0	227.3	0.006	0.001	0.013	0.020	0.073	0.000	0.106	0.093	0.068	0.059	0.119	0.103	0.075	0.044	0.128	0.111
Seekonk	hypertension	11553	68.1	6.3	153.0	227.3	0.006	0.001	0.013	0.020	0.239	0.253	0.327	0.298	0.341	0.246	0.319	0.323	0.340	0.255	0.331	0.332
Seekonk	obesity	11553	68.1	6.3	153.0	227.3	0.006	0.001	0.013	0.020	0.165	0.000	0.267	0.229	0.236	0.126	0.200	0.205	0.260	0.114	0.201	0.212
Seekonk	smoking	11553	68.1	6.3	153.0	227.3	0.006	0.001	0.013	0.020	0.015	0.253	0.204	0.149	0.073	0.182	0.285	0.223	0.073	0.166	0.293	0.228
Sharon	asthma	12568	4005.4	54.8	197.4	4256.6	0.319	0.004	0.016	0.339	0.095	0.059	0.055	0.093	0.091	0.061	0.086	0.088	0.096	0.084	0.076	0.092
Sharon	diabetes	12568	4005.4	54.8	197.4	4256.6	0.319	0.004	0.016	0.339	0.068	0.104	0.182	0.074	0.079	0.070	0.137	0.083	0.098	0.096	0.154	0.101
Sharon	hypertension	12568	4005.4	54.8	197.4	4256.6	0.319	0.004	0.016	0.339	0.221	0.178	0.319	0.225	0.341	0.251	0.286	0.341	0.351	0.288	0.288	0.351
Sharon	obesity	12568	4005.4	54.8	197.4	4256.6	0.319	0.004	0.016	0.339	0.185	0.120	0.171	0.184	0.212	0.132	0.154	0.206	0.234	0.160	0.177	0.228
Sharon	smoking	12568	4005.4	54.8	197.4	4256.6	0.319	0.004	0.016	0.339	0.029	0.053	0.160	0.035	0.058	0.129	0.223	0.068	0.065	0.115	0.189	0.072
Sheffield	asthma	2400	2.1	0.6	2.3	4.9	0.001	0.000	0.001	0.002	0.000	0.000	0.444	0.203	0.107	0.090	0.108	0.112	0.096	0.040	0.113	0.097
Sheffield	diabetes	2400	2.1	0.6	2.3	4.9	0.001	0.000	0.001	0.002	0.000	0.000	0.000	0.000	0.099	0.091	0.147	0.116	0.079	0.038	0.108	0.086
Sheffield	hypertension	2400	2.1	0.6	2.3	4.9	0.001	0.000	0.001	0.002	0.520	0.000	0.444	0.424	0.368	0.307	0.351	0.374	0.375	0.243	0.367	0.367
Sheffield	obesity	2400	2.1	0.6	2.3	4.9	0.001	0.000	0.001	0.002	0.480	0.000	0.000	0.203	0.248	0.141	0.177	0.220	0.226	0.081	0.180	0.201
Sheffield	smoking	2400	2.1	0.6	2.3	4.9	0.001	0.000	0.001	0.002	0.000	1.000	0.000	0.119	0.070	0.177	0.264	0.161	0.054	0.147	0.263	0.149
Shelburne	asthma	3182	3.3	3.0	31.5	37.8	0.001	0.001	0.010	0.012	0.128	0.333	0.098	0.119	0.103	0.083	0.116	0.111	0.097	0.055	0.119	0.110
Shelburne	diabetes	3182	3.3	3.0	31.5	37.8	0.001	0.001	0.010	0.012	0.308	0.000	0.058	0.075	0.083	0.073	0.130	0.116	0.068	0.031	0.099	0.086
Shelburne	hypertension	3182	3.3	3.0	31.5	37.8	0.001	0.001	0.010	0.012	0.308	0.944	0.148	0.225	0.349	0.276	0.347	0.341	0.361	0.225	0.321	0.317
Shelburne	obesity	3182	3.3	3.0	31.5	37.8	0.001	0.001	0.010	0.012	0.000	0.306	0.146	0.146	0.243	0.130	0.196	0.193	0.216	0.083	0.149	0.149
Shelburne	smoking	3182	3.3	3.0	31.5	37.8	0.001	0.001	0.010	0.012	0.000	0.000	0.220	0.183	0.075	0.193	0.291	0.264	0.053	0.147	0.277	0.245
Sherborn	asthma	2899	669.6	7.7	20.6	697.8	0.231	0.003	0.007	0.241	0.094	0.000	0.049	0.091	0.095	0.067	0.092	0.094	0.088	0.044	0.086	0.087
Sherborn	diabetes	2899	669.6	7.7	20.6	697.8	0.231	0.003	0.007	0.241	0.053	0.000	0.113	0.054	0.083	0.073	0.146	0.083	0.075	0.050	0.113	0.074
Sherborn	hypertension	2899	669.6	7.7	20.6	697.8	0.231	0.003	0.007	0.241	0.299	0.000	0.174	0.292	0.344	0.270	0.309	0.344	0.354	0.227	0.293	0.352
Sherborn	obesity	2899	669.6	7.7	20.6	697.8	0.231	0.003	0.007	0.241	0.149	0.130	0.089	0.147	0.222	0.136	0.161	0.219	0.202	0.114	0.149	0.199
Sherborn	smoking	2899	669.6	7.7	20.6	697.8	0.231	0.003	0.007	0.241	0.032	0.152	0.150	0.037	0.060	0.136	0.228	0.064	0.049	0.104	0.198	0.053
Shirley	asthma	6168	353.3	25.1	113.0	491.0	0.057	0.004	0.018	0.080	0.154	0.080	0.124	0.143	0.091	0.058	0.083	0.090	0.099	0.049	0.093	0.098
Shirley	diabetes	6168	353.3	25.1	113.0	491.0	0.057	0.004	0.018	0.080	0.097	0.116	0.140	0.108	0.070	0.059	0.115	0.076	0.075	0.063	0.131	0.084
Shirley	hypertension	6168	353.3	25.1	113.0	491.0	0.057	0.004	0.018	0.080	0.329	0.319	0.297	0.321	0.294	0.233	0.265	0.284	0.300	0.240	0.291	0.295
Shirley	obesity	6168	353.3	25.1	113.0	491.0	0.057	0.004	0.018	0.080	0.301	0.153	0.257	0.283	0.232	0.130	0.170	0.210	0.259	0.134	0.198	0.234
Shirley	smoking	6168	353.3	25.1	113.0	491.0	0.057	0.004	0.018	0.080	0.120	0.143	0.389	0.183	0.068	0.147	0.247	0.108	0.085	0.191	0.284	0.130
Shrewsbury	asthma	26142	1403.7	29.8	895.6	2329.1	0.054	0.001	0.034	0.089	0.069	0.008	0.049	0.061	0.089	0.060	0.090	0.087	0.089	0.082	0.074	0.082
Shrewsbury	diabetes	26142	1403.7	29.8	895.6	2329.1	0.054	0.001	0.034	0.089	0.065	0.134	0.117	0.086	0.069	0.059	0.119	0.087	0.087	0.089	0.148	0.109
Shrewsbury	hypertension	26142	1403.7	29.8	895.6	2329.1	0.054	0.001	0.034	0.089	0.212	0.411	0.230	0.222	0.328	0.226	0.282	0.307	0.305	0.241	0.285	0.294
Shrewsbury	obesity	26142	1403.7	29.8	895.6	2329.1	0.054	0.001	0.034	0.089	0.158	0.207	0.213	0.180	0.205	0.118	0.165	0.188	0.221	0.168	0.195	0.209
Shrewsbury	smoking	26142	1403.7	29.8	895.6	2329.1	0.054	0.001	0.034	0.089	0.058	0.117	0.149	0.093	0.062	0.141	0.240	0.128	0.074	0.121	0.216	0.126
Shutesbury	asthma	1190	4.7	0.0	15.8	20.4	0.004	0.000	0.013	0.017	0.214	NA	0.127	0.147	0.099	0.074	0.115	0.112	0.081	0.031	0.110	0.106
Shutesbury	diabetes	1190	4.7	0.0	15.8	20.4	0.004	0.000	0.013	0.017	0.214	NA	0.063	0.098	0.070	0.060	0.118	0.110	0.049	0.032	0.082	0.077
Shutesbury	hypertension	1190	4.7	0.0	15.8	20.4	0.004	0.000	0.013	0.017	0.429	NA	0.254	0.294	0.297	0.253	0.331	0.324	0.293	0.188	0.291	0.290
Shutesbury	obesity	1190	4.7	0.0	15.8	20.4	0.004	0.000	0.013	0.017	0.393	NA	0.127	0.188	0.247	0.128	0.209	0.215	0.188	0.071	0.171	0.174
Shutesbury	smoking	1190	4.7	0.0	15.8	20.4	0.004	0.000	0.013	0.017	0.000	NA	0.063	0.049	0.077	0.201	0.304	0.263	0.052	0.154	0.278	0.237
Somerset	asthma	14584	55.5	9.3	296.8	361.7	0.004	0.001	0.020	0.025	0.101	0.000	0.121	0.115	0.098	0.074	0.115	0.112	0.099	0.082	0.112	0.109
Somerset	diabetes	14584	55.5	9.3	296.8	361.7	0.004	0.001	0.020	0.025	0.045	0.000	0.071	0.065	0.077	0.063	0.124	0.116	0.085	0.069	0.149	0.137
Somerset	hypertension	14584	55.5	9.3	296.8	361.7	0.004	0.001	0.020	0.025	0.224	0.098	0.411	0.374	0.371	0.255	0.353	0.354	0.350	0.283	0.379	0.372
Somerset	obesity	14584	55.5	9.3	296.8	361.7	0.004	0.001	0.020	0.025	0.338	0.000	0.250	0.257	0.232	0.117	0.206	0.207	0.252	0.102	0.254	0.249
Somerset	smoking	14584	55.5	9.3	296.8	361.7	0.004	0.001	0.020	0.025	0.060	0.250	0.531	0.452	0.072	0.178	0.281	0.246	0.078	0.180	0.295	0.258
Somerville	asthma	66920	12615.8	22929.3	887.7	36432.8	0.189	0.343	0.013	0.544	0.096	0.092	0.059	0.093	0.109	0.099	0.063	0.101	0.094	0.086	0.059	0.088
Somerville	diabetes	66920	12615.8	22929.3	887.7	36432.8	0.189	0.343	0.013	0.544	0.056	0.101	0.101	0.086	0.078	0.084	0.085	0.082	0.062	0.080	0.071	0.074
Somerville	hypertension	66920	12615.8	22929.3	887.7	36432.8	0.189	0.343	0.013	0.544	0.191	0.290	0.191	0.253	0.245	0.232	0.136	0.234	0.219	0.208	0.116	0.210
Somerville	obesity	66920	12615.8	22929.3	887.7	36432.8	0.189	0.343	0.013	0.544	0.175	0.184	0.125	0.179	0.223	0.146	0.093	0.175	0.178	0.133	0.073	0.151
Somerville	smoking	66920	12615.8	22929.3	887.7	36432.8	0.189	0.343	0.013	0.544	0.069	0.154	0.246	0.127	0.084	0.219	0.278	0.165	0.065	0.210	0.278	0.152
South Hadley	asthma	13874	22.5	3.8	375.2	401.4	0.002	0.000	0.027	0.029	0.085	0.000	0.081	0.081	0.095	0.068	0.115	0.113	0.090	0.062	0.106	0.104
South Hadley	diabetes	13874	22.5	3.8	375.2	401.4	0.002	0.000	0.027	0.029	0.089	0.067	0.146	0.142	0.063	0.051	0.105	0.102	0.064	0.048	0.122	0.117
South Hadley	hypertension	13874	22.5	3.8	375.2	401.4	0.002	0.000	0.027	0.029	0.226	0.267	0.230	0.230	0.325	0.220	0.321	0.321	0.289	0.197	0.318	0.316
South Hadley	obesity	13874	22.5	3.8	375.2	401.4	0.002	0.000	0.027	0.029	0.241	0.267	0.138	0.145	0.223	0.110	0.215	0.214	0.215	0.114	0.216	0.214
South Hadley	smoking	13874	22.5	3.8	375.2	401.4	0.002	0.000	0.027	0.029	0.000	0.000	0.312	0.291	0.073	0.182	0.287	0.276	0.076	0.164	0.302	0.291
Southampton	asthma	4852	7.7	1.0	109.9	118.6	0.002	0.000	0.023	0.024	0.000	0.000	0.187	0.173	0.095	0.070	0.121	0.120	0.086	0.051	0.108	0.107
Southampton	diabetes	4852	7.7	1.0	109.9	118.6	0.002	0.000	0.023	0.024	0.261	0.000	0.086	0.096	0.066	0.054	0.115	0.111	0.064	0.034	0.107	0.105
Southampton	hypertension	4852	7.7	1.0	109.9	118.6	0.002	0.000	0.023	0.024	0.522	0.000	0.296	0.308	0.330	0.241	0.354	0.355	0.306	0.206	0.359	0.358
Southampton	obesity	4852	7.7	1.0	109.9	118.6	0.002	0.000	0.023	0.024	0.435	0.000	0.185	0.200	0.237	0.116	0.225	0.226	0.223	0.087	0.238	0.237
Southampton	smoking	4852	7.7	1.0	109.9	118.6	0.002	0.000	0.023	0.024	0.000	0.000	0.177	0.164	0.077	0.198	0.307	0.294	0.068	0.145	0.291	0.278
Southborough	asthma	6968	3476.4	31.8	107.7	3615.8	0.499	0.005	0.015	0.519	0.068	0.034	0.055	0.067	0.090	0.060	0.085	0.089	0.083	0.052	0.075	0.082
Southborough	diabetes	6968	3476.4	31.8	107.7	3615.8	0.499	0.005	0.015	0.519	0.061	0.031	0.067	0.061	0.070	0.063	0.129	0.072	0.069	0.067	0.115	0.071
Southborough	hypertension	6968	3476.4	31.8	107.7	3615.8	0.499	0.005	0.015	0.519	0.261	0.202	0.200	0.259	0.307	0.238	0.270	0.305	0.309	0.223	0.243	0.306
Southborough	obesity	6968	3476.4	31.8	107.7	3615.8	0.499	0.005	0.015	0.519	0.160	0.171	0.108	0.158	0.210	0.130	0.155	0.208	0.192	0.134	0.146	0.190
Southborough	smoking	6968	3476.4	31.8	107.7	3615.8	0.499	0.005	0.015	0.519	0.056	0.126	0.107	0.058	0.060	0.135	0.229	0.065	0.053	0.107	0.188	0.057
Southbridge	asthma	12577	61.9	8.7	1361.6	1432.2	0.005	0.001	0.108	0.114	0.075	0.135	0.101	0.101	0.094	0.064	0.110	0.106	0.121	0.094	0.127	0.123
Southbridge	diabetes	12577	61.9	8.7	1361.6	1432.2	0.005	0.001	0.108	0.114	0.081	0.000	0.122	0.119	0.066	0.049	0.103	0.102	0.091	0.051	0.152	0.148
Southbridge	hypertension	12577	61.9	8.7	1361.6	1432.2	0.005	0.001	0.108	0.114	0.301	0.231	0.277	0.278	0.312	0.217	0.317	0.327	0.346	0.253	0.347	0.356
Southbridge	obesity	12577	61.9	8.7	1361.6	1432.2	0.005	0.001	0.108	0.114	0.287	0.240	0.272	0.273	0.232	0.113	0.225	0.234	0.307	0.147	0.241	0.251
Southbridge	smoking	12577	61.9	8.7	1361.6	1432.2	0.005	0.001	0.108	0.114	0.125	0.327	0.281	0.274	0.074	0.177	0.290	0.275	0.107	0.207	0.320	0.304
Southwick	asthma	7468	10.5	0.8	149.3	160.6	0.001	0.000	0.020	0.022	0.214	0.000	0.122	0.127	0.095	0.071	0.119	0.118	0.093	0.059	0.110	0.110
Southwick	diabetes	7468	10.5	0.8	149.3	160.6	0.001	0.000	0.020	0.022	0.000	0.000	0.107	0.100	0.069	0.055	0.115	0.113	0.073	0.031	0.116	0.114
Southwick	hypertension	7468	10.5	0.8	149.3	160.6	0.001	0.000	0.020	0.022	0.190	0.000	0.290	0.282	0.346	0.238	0.353	0.352	0.326	0.205	0.381	0.378
Southwick	obesity	7468	10.5	0.8	149.3	160.6	0.001	0.000	0.020	0.022	0.000	0.000	0.160	0.149	0.230	0.112	0.219	0.217	0.242	0.097	0.239	0.237
Southwick	smoking	7468	10.5	0.8	149.3	160.6	0.001	0.000	0.020	0.022	0.000	0.000	0.323	0.300	0.075	0.190	0.299	0.288	0.074	0.143	0.300	0.289
Spencer	asthma	9498	57.1	6.4	300.3	363.8	0.006	0.001	0.032	0.038	0.057	0.000	0.106	0.096	0.092	0.065	0.108	0.104	0.100	0.063	0.114	0.110
Spencer	diabetes	9498	57.1	6.4	300.3	363.8	0.006	0.001	0.032	0.038	0.053	0.000	0.094	0.085	0.061	0.049	0.104	0.096	0.066	0.035	0.120	0.110
Spencer	hypertension	9498	57.1	6.4	300.3	363.8	0.006	0.001	0.032	0.038	0.216	0.000	0.221	0.216	0.307	0.218	0.306	0.305	0.294	0.211	0.338	0.330
Spencer	obesity	9498	57.1	6.4	300.3	363.8	0.006	0.001	0.032	0.038	0.134	0.247	0.244	0.227	0.227	0.113	0.208	0.208	0.255	0.103	0.229	0.229
Spencer	smoking	9498	57.1	6.4	300.3	363.8	0.006	0.001	0.032	0.038	0.022	0.390	0.306	0.262	0.075	0.189	0.297	0.270	0.085	0.194	0.341	0.309
Springfield	asthma	107553	77.9	35.9	5137.1	5250.9	0.001	0.000	0.048	0.049	0.147	0.088	0.122	0.122	0.096	0.058	0.102	0.104	0.129	0.080	0.137	0.138
Springfield	diabetes	107553	77.9	35.9	5137.1	5250.9	0.001	0.000	0.048	0.049	0.066	0.032	0.153	0.151	0.075	0.050	0.098	0.095	0.114	0.099	0.171	0.165
Springfield	hypertension	107553	77.9	35.9	5137.1	5250.9	0.001	0.000	0.048	0.049	0.323	0.244	0.268	0.269	0.296	0.209	0.301	0.303	0.347	0.278	0.331	0.334
Springfield	obesity	107553	77.9	35.9	5137.1	5250.9	0.001	0.000	0.048	0.049	0.326	0.244	0.196	0.198	0.249	0.116	0.227	0.228	0.356	0.202	0.258	0.262
Springfield	smoking	107553	77.9	35.9	5137.1	5250.9	0.001	0.000	0.048	0.049	0.116	0.197	0.314	0.311	0.070	0.166	0.276	0.264	0.129	0.277	0.331	0.319
Sterling	asthma	5876	176.7	4.0	84.2	263.8	0.030	0.001	0.014	0.045	0.070	0.000	0.054	0.064	0.095	0.066	0.098	0.097	0.092	0.054	0.095	0.094
Sterling	diabetes	5876	176.7	4.0	84.2	263.8	0.030	0.001	0.014	0.045	0.035	0.000	0.077	0.048	0.068	0.059	0.124	0.091	0.071	0.049	0.115	0.089
Sterling	hypertension	5876	176.7	4.0	84.2	263.8	0.030	0.001	0.014	0.045	0.217	0.000	0.305	0.242	0.326	0.244	0.298	0.313	0.330	0.230	0.303	0.316
Sterling	obesity	5876	176.7	4.0	84.2	263.8	0.030	0.001	0.014	0.045	0.187	0.000	0.212	0.192	0.230	0.129	0.182	0.218	0.236	0.122	0.188	0.224
Sterling	smoking	5876	176.7	4.0	84.2	263.8	0.030	0.001	0.014	0.045	0.042	0.167	0.267	0.116	0.067	0.160	0.259	0.135	0.063	0.136	0.243	0.127
Stockbridge	asthma	1135	10.0	0.0	5.4	15.4	0.009	0.000	0.005	0.014	0.100	NA	0.031	0.076	0.100	0.073	0.110	0.101	0.100	0.031	0.122	0.103
Stockbridge	diabetes	1135	10.0	0.0	5.4	15.4	0.009	0.000	0.005	0.014	0.000	NA	0.000	0.000	0.089	0.073	0.149	0.100	0.065	0.027	0.111	0.072
Stockbridge	hypertension	1135	10.0	0.0	5.4	15.4	0.009	0.000	0.005	0.014	0.400	NA	0.369	0.389	0.349	0.282	0.366	0.349	0.369	0.194	0.363	0.363
Stockbridge	obesity	1135	10.0	0.0	5.4	15.4	0.009	0.000	0.005	0.014	0.000	NA	0.000	0.000	0.234	0.130	0.192	0.228	0.202	0.078	0.163	0.199
Stockbridge	smoking	1135	10.0	0.0	5.4	15.4	0.009	0.000	0.005	0.014	0.000	NA	0.185	0.065	0.062	0.142	0.237	0.095	0.052	0.138	0.260	0.089
Stoneham	asthma	17620	1777.9	873.9	174.4	2826.3	0.101	0.050	0.010	0.160	0.122	0.092	0.036	0.107	0.107	0.092	0.085	0.101	0.116	0.106	0.092	0.111
Stoneham	diabetes	17620	1777.9	873.9	174.4	2826.3	0.101	0.050	0.010	0.160	0.099	0.096	0.123	0.100	0.094	0.094	0.130	0.095	0.100	0.074	0.127	0.094
Stoneham	hypertension	17620	1777.9	873.9	174.4	2826.3	0.101	0.050	0.010	0.160	0.313	0.292	0.216	0.300	0.359	0.287	0.248	0.337	0.366	0.303	0.263	0.347
Stoneham	obesity	17620	1777.9	873.9	174.4	2826.3	0.101	0.050	0.010	0.160	0.285	0.233	0.155	0.261	0.236	0.148	0.130	0.209	0.264	0.147	0.129	0.227
Stoneham	smoking	17620	1777.9	873.9	174.4	2826.3	0.101	0.050	0.010	0.160	0.094	0.153	0.255	0.122	0.071	0.178	0.256	0.110	0.070	0.186	0.273	0.113
Stoughton	asthma	21982	3315.5	161.0	1748.7	5220.2	0.151	0.007	0.080	0.237	0.123	0.086	0.081	0.108	0.096	0.065	0.093	0.094	0.108	0.091	0.094	0.103
Stoughton	diabetes	21982	3315.5	161.0	1748.7	5220.2	0.151	0.007	0.080	0.237	0.110	0.148	0.142	0.122	0.082	0.068	0.128	0.095	0.107	0.095	0.166	0.124
Stoughton	hypertension	21982	3315.5	161.0	1748.7	5220.2	0.151	0.007	0.080	0.237	0.333	0.331	0.316	0.327	0.362	0.252	0.301	0.342	0.366	0.290	0.321	0.351
Stoughton	obesity	21982	3315.5	161.0	1748.7	5220.2	0.151	0.007	0.080	0.237	0.326	0.249	0.238	0.294	0.233	0.131	0.176	0.215	0.281	0.181	0.205	0.256
Stoughton	smoking	21982	3315.5	161.0	1748.7	5220.2	0.151	0.007	0.080	0.237	0.082	0.175	0.234	0.136	0.064	0.144	0.238	0.120	0.084	0.159	0.245	0.135
Stow	asthma	5017	1329.8	22.4	53.5	1405.8	0.265	0.004	0.011	0.280	0.103	0.090	0.037	0.100	0.094	0.064	0.090	0.093	0.094	0.053	0.091	0.093
Stow	diabetes	5017	1329.8	22.4	53.5	1405.8	0.265	0.004	0.011	0.280	0.074	0.134	0.056	0.075	0.071	0.064	0.133	0.073	0.073	0.051	0.115	0.074
Stow	hypertension	5017	1329.8	22.4	53.5	1405.8	0.265	0.004	0.011	0.280	0.301	0.249	0.218	0.297	0.326	0.250	0.283	0.324	0.346	0.235	0.277	0.344
Stow	obesity	5017	1329.8	22.4	53.5	1405.8	0.265	0.004	0.011	0.280	0.210	0.171	0.112	0.205	0.221	0.135	0.163	0.219	0.226	0.131	0.152	0.223
Stow	smoking	5017	1329.8	22.4	53.5	1405.8	0.265	0.004	0.011	0.280	0.055	0.074	0.213	0.061	0.061	0.139	0.232	0.067	0.055	0.122	0.213	0.061
Sturbridge	asthma	7065	90.8	6.9	181.8	278.6	0.013	0.001	0.026	0.039	0.085	0.000	0.043	0.055	0.096	0.068	0.106	0.103	0.085	0.046	0.093	0.091
Sturbridge	diabetes	7065	90.8	6.9	181.8	278.6	0.013	0.001	0.026	0.039	0.028	0.120	0.070	0.057	0.067	0.057	0.117	0.103	0.062	0.035	0.096	0.086
Sturbridge	hypertension	7065	90.8	6.9	181.8	278.6	0.013	0.001	0.026	0.039	0.230	0.084	0.281	0.259	0.314	0.237	0.311	0.306	0.310	0.192	0.295	0.294
Sturbridge	obesity	7065	90.8	6.9	181.8	278.6	0.013	0.001	0.026	0.039	0.216	0.289	0.176	0.192	0.229	0.123	0.196	0.200	0.205	0.100	0.183	0.184
Sturbridge	smoking	7065	90.8	6.9	181.8	278.6	0.013	0.001	0.026	0.039	0.037	0.145	0.161	0.120	0.070	0.171	0.273	0.209	0.056	0.114	0.233	0.177
Sudbury	asthma	12708	3290.5	39.8	62.7	3392.7	0.259	0.003	0.005	0.267	0.109	0.084	0.089	0.108	0.093	0.064	0.089	0.093	0.098	0.084	0.084	0.098
Sudbury	diabetes	12708	3290.5	39.8	62.7	3392.7	0.259	0.003	0.005	0.267	0.069	0.086	0.166	0.071	0.076	0.069	0.139	0.078	0.084	0.067	0.138	0.085
Sudbury	hypertension	12708	3290.5	39.8	62.7	3392.7	0.259	0.003	0.005	0.267	0.295	0.150	0.206	0.291	0.351	0.258	0.291	0.350	0.361	0.273	0.275	0.359
Sudbury	obesity	12708	3290.5	39.8	62.7	3392.7	0.259	0.003	0.005	0.267	0.165	0.139	0.188	0.165	0.219	0.136	0.159	0.217	0.228	0.145	0.145	0.226
Sudbury	smoking	12708	3290.5	39.8	62.7	3392.7	0.259	0.003	0.005	0.267	0.037	0.013	0.132	0.038	0.060	0.136	0.230	0.064	0.056	0.117	0.206	0.059
Sunderland	asthma	3139	8.0	3.8	34.3	46.1	0.003	0.001	0.011	0.015	0.250	0.000	0.083	0.105	0.087	0.054	0.086	0.085	0.070	0.026	0.070	0.067
Sunderland	diabetes	3139	8.0	3.8	34.3	46.1	0.003	0.001	0.011	0.015	0.000	0.000	0.034	0.025	0.043	0.035	0.071	0.061	0.030	0.020	0.058	0.048
Sunderland	hypertension	3139	8.0	3.8	34.3	46.1	0.003	0.001	0.011	0.015	0.250	0.000	0.075	0.099	0.197	0.159	0.204	0.197	0.167	0.099	0.181	0.170
Sunderland	obesity	3139	8.0	3.8	34.3	46.1	0.003	0.001	0.011	0.015	0.250	0.000	0.153	0.157	0.193	0.096	0.173	0.169	0.136	0.070	0.152	0.136
Sunderland	smoking	3139	8.0	3.8	34.3	46.1	0.003	0.001	0.011	0.015	0.125	0.261	0.129	0.139	0.077	0.186	0.285	0.202	0.062	0.132	0.268	0.181
Sutton	asthma	6626	171.2	4.1	91.3	266.0	0.026	0.001	0.014	0.040	0.067	0.000	0.047	0.059	0.094	0.064	0.096	0.093	0.094	0.045	0.100	0.094
Sutton	diabetes	6626	171.2	4.1	91.3	266.0	0.026	0.001	0.014	0.040	0.023	0.000	0.022	0.022	0.066	0.057	0.120	0.084	0.072	0.047	0.119	0.087
Sutton	hypertension	6626	171.2	4.1	91.3	266.0	0.026	0.001	0.014	0.040	0.251	0.000	0.188	0.226	0.320	0.239	0.291	0.307	0.322	0.205	0.309	0.314
Sutton	obesity	6626	171.2	4.1	91.3	266.0	0.026	0.001	0.014	0.040	0.174	0.000	0.143	0.161	0.230	0.131	0.184	0.209	0.247	0.153	0.191	0.222
Sutton	smoking	6626	171.2	4.1	91.3	266.0	0.026	0.001	0.014	0.040	0.024	0.347	0.300	0.123	0.067	0.157	0.257	0.141	0.074	0.153	0.267	0.149
Swampscott	asthma	10705	1097.8	155.5	512.6	1764.9	0.103	0.015	0.048	0.165	0.100	0.076	0.073	0.090	0.099	0.075	0.098	0.097	0.107	0.088	0.097	0.102
Swampscott	diabetes	10705	1097.8	155.5	512.6	1764.9	0.103	0.015	0.048	0.165	0.081	0.062	0.096	0.084	0.078	0.070	0.130	0.090	0.084	0.051	0.128	0.093
Swampscott	hypertension	10705	1097.8	155.5	512.6	1764.9	0.103	0.015	0.048	0.165	0.317	0.180	0.291	0.297	0.360	0.261	0.300	0.345	0.372	0.260	0.296	0.353
Swampscott	obesity	10705	1097.8	155.5	512.6	1764.9	0.103	0.015	0.048	0.165	0.240	0.183	0.092	0.192	0.230	0.133	0.170	0.211	0.244	0.131	0.155	0.216
Swampscott	smoking	10705	1097.8	155.5	512.6	1764.9	0.103	0.015	0.048	0.165	0.046	0.101	0.242	0.107	0.066	0.161	0.253	0.123	0.063	0.138	0.241	0.116
Swansea	asthma	12924	44.9	4.1	258.2	307.2	0.003	0.000	0.020	0.024	0.069	0.245	0.115	0.110	0.096	0.072	0.116	0.112	0.101	0.085	0.107	0.107
Swansea	diabetes	12924	44.9	4.1	258.2	307.2	0.003	0.000	0.020	0.024	0.091	0.000	0.085	0.085	0.070	0.057	0.116	0.107	0.077	0.039	0.132	0.120
Swansea	hypertension	12924	44.9	4.1	258.2	307.2	0.003	0.000	0.020	0.024	0.309	0.245	0.419	0.401	0.355	0.243	0.342	0.339	0.330	0.240	0.372	0.359
Swansea	obesity	12924	44.9	4.1	258.2	307.2	0.003	0.000	0.020	0.024	0.218	0.245	0.340	0.322	0.234	0.117	0.213	0.215	0.255	0.102	0.242	0.242
Swansea	smoking	12924	44.9	4.1	258.2	307.2	0.003	0.000	0.020	0.024	0.080	0.306	0.497	0.434	0.075	0.190	0.296	0.259	0.079	0.160	0.309	0.270
Taunton	asthma	43582	1059.4	95.1	2634.4	3786.6	0.024	0.002	0.060	0.087	0.114	0.098	0.117	0.116	0.094	0.066	0.103	0.099	0.122	0.110	0.124	0.122
Taunton	diabetes	43582	1059.4	95.1	2634.4	3786.6	0.024	0.002	0.060	0.087	0.094	0.086	0.124	0.114	0.066	0.054	0.109	0.090	0.096	0.071	0.170	0.139
Taunton	hypertension	43582	1059.4	95.1	2634.4	3786.6	0.024	0.002	0.060	0.087	0.310	0.231	0.277	0.285	0.338	0.226	0.298	0.311	0.352	0.282	0.345	0.347
Taunton	obesity	43582	1059.4	95.1	2634.4	3786.6	0.024	0.002	0.060	0.087	0.372	0.159	0.296	0.314	0.232	0.120	0.200	0.210	0.325	0.180	0.234	0.260
Taunton	smoking	43582	1059.4	95.1	2634.4	3786.6	0.024	0.002	0.060	0.087	0.134	0.256	0.299	0.252	0.072	0.175	0.278	0.210	0.113	0.241	0.340	0.264
Templeton	asthma	6459	46.7	12.8	348.7	408.2	0.007	0.002	0.054	0.063	0.166	0.149	0.136	0.140	0.095	0.070	0.116	0.113	0.091	0.047	0.116	0.112
Templeton	diabetes	6459	46.7	12.8	348.7	408.2	0.007	0.002	0.054	0.063	0.104	0.000	0.198	0.181	0.063	0.052	0.108	0.103	0.055	0.026	0.095	0.090
Templeton	hypertension	6459	46.7	12.8	348.7	408.2	0.007	0.002	0.054	0.063	0.236	0.390	0.425	0.402	0.302	0.232	0.328	0.324	0.288	0.195	0.351	0.342
Templeton	obesity	6459	46.7	12.8	348.7	408.2	0.007	0.002	0.054	0.063	0.289	0.253	0.345	0.335	0.234	0.115	0.215	0.215	0.225	0.067	0.232	0.228
Templeton	smoking	6459	46.7	12.8	348.7	408.2	0.007	0.002	0.054	0.063	0.107	0.071	0.266	0.241	0.078	0.201	0.308	0.284	0.069	0.169	0.326	0.299
Tewksbury	asthma	23205	2416.4	391.4	382.7	3190.3	0.104	0.017	0.016	0.137	0.114	0.107	0.122	0.114	0.099	0.074	0.089	0.097	0.112	0.102	0.096	0.111
Tewksbury	diabetes	23205	2416.4	391.4	382.7	3190.3	0.104	0.017	0.016	0.137	0.112	0.117	0.144	0.116	0.078	0.072	0.127	0.082	0.090	0.070	0.147	0.094
Tewksbury	hypertension	23205	2416.4	391.4	382.7	3190.3	0.104	0.017	0.016	0.137	0.379	0.333	0.340	0.369	0.354	0.259	0.269	0.338	0.350	0.290	0.294	0.341
Tewksbury	obesity	23205	2416.4	391.4	382.7	3190.3	0.104	0.017	0.016	0.137	0.345	0.285	0.268	0.328	0.227	0.137	0.153	0.208	0.269	0.152	0.165	0.243
Tewksbury	smoking	23205	2416.4	391.4	382.7	3190.3	0.104	0.017	0.016	0.137	0.084	0.172	0.224	0.111	0.067	0.159	0.248	0.098	0.076	0.181	0.278	0.111
Tisbury	asthma	3240	50.9	26.6	49.4	126.9	0.016	0.008	0.015	0.039	0.034	0.056	0.000	0.026	0.099	0.075	0.088	0.087	0.076	0.033	0.078	0.067
Tisbury	diabetes	3240	50.9	26.6	49.4	126.9	0.016	0.008	0.015	0.039	0.059	0.113	0.162	0.110	0.070	0.065	0.106	0.083	0.051	0.062	0.086	0.066
Tisbury	hypertension	3240	50.9	26.6	49.4	126.9	0.016	0.008	0.015	0.039	0.298	0.119	0.225	0.232	0.277	0.238	0.239	0.259	0.236	0.184	0.221	0.225
Tisbury	obesity	3240	50.9	26.6	49.4	126.9	0.016	0.008	0.015	0.039	0.211	0.060	0.042	0.114	0.233	0.134	0.157	0.177	0.174	0.097	0.161	0.151
Tisbury	smoking	3240	50.9	26.6	49.4	126.9	0.016	0.008	0.015	0.039	0.020	0.110	0.255	0.130	0.076	0.185	0.273	0.194	0.062	0.176	0.274	0.189
Tolland	asthma	1836	4.0	0.0	104.4	108.4	0.002	0.000	0.057	0.059	0.250	NA	0.178	0.181	0.094	0.069	0.122	0.121	0.077	0.032	0.108	0.107
Tolland	diabetes	1836	4.0	0.0	104.4	108.4	0.002	0.000	0.057	0.059	0.000	NA	0.084	0.081	0.062	0.050	0.107	0.106	0.050	0.024	0.083	0.082
Tolland	hypertension	1836	4.0	0.0	104.4	108.4	0.002	0.000	0.057	0.059	0.500	NA	0.256	0.265	0.297	0.232	0.348	0.345	0.275	0.166	0.336	0.333
Tolland	obesity	1836	4.0	0.0	104.4	108.4	0.002	0.000	0.057	0.059	0.313	NA	0.247	0.249	0.239	0.113	0.231	0.232	0.196	0.069	0.224	0.223
Tolland	smoking	1836	4.0	0.0	104.4	108.4	0.002	0.000	0.057	0.059	0.250	NA	0.261	0.261	0.081	0.210	0.322	0.315	0.061	0.140	0.295	0.288
Topsfield	asthma	4763	713.0	36.5	36.7	786.2	0.150	0.008	0.008	0.165	0.099	0.055	0.193	0.102	0.099	0.073	0.094	0.097	0.106	0.065	0.099	0.103
Topsfield	diabetes	4763	713.0	36.5	36.7	786.2	0.150	0.008	0.008	0.165	0.074	0.082	0.143	0.077	0.087	0.078	0.149	0.089	0.083	0.048	0.132	0.084
Topsfield	hypertension	4763	713.0	36.5	36.7	786.2	0.150	0.008	0.008	0.165	0.322	0.176	0.202	0.310	0.374	0.281	0.314	0.370	0.387	0.269	0.326	0.382
Topsfield	obesity	4763	713.0	36.5	36.7	786.2	0.150	0.008	0.008	0.165	0.219	0.253	0.143	0.217	0.226	0.137	0.159	0.218	0.234	0.110	0.155	0.225
Topsfield	smoking	4763	713.0	36.5	36.7	786.2	0.150	0.008	0.008	0.165	0.039	0.135	0.452	0.063	0.060	0.137	0.226	0.072	0.055	0.131	0.231	0.067
Townsend	asthma	6938	319.5	18.6	165.2	502.8	0.046	0.003	0.024	0.072	0.113	0.045	0.114	0.111	0.092	0.064	0.095	0.092	0.103	0.057	0.107	0.102
Townsend	diabetes	6938	319.5	18.6	165.2	502.8	0.046	0.003	0.024	0.072	0.058	0.000	0.122	0.077	0.060	0.053	0.111	0.078	0.061	0.029	0.103	0.074
Townsend	hypertension	6938	319.5	18.6	165.2	502.8	0.046	0.003	0.024	0.072	0.254	0.300	0.338	0.283	0.288	0.225	0.271	0.278	0.311	0.211	0.289	0.297
Townsend	obesity	6938	319.5	18.6	165.2	502.8	0.046	0.003	0.024	0.072	0.260	0.152	0.275	0.261	0.224	0.125	0.180	0.204	0.247	0.103	0.171	0.216
Townsend	smoking	6938	319.5	18.6	165.2	502.8	0.046	0.003	0.024	0.072	0.131	0.211	0.260	0.177	0.070	0.168	0.268	0.141	0.068	0.165	0.286	0.146
Truro	asthma	1384	32.2	3.8	1732.4	1768.3	0.023	0.003	1.252	1.278	0.062	0.000	0.149	0.147	0.103	0.080	0.137	0.136	0.063	0.020	0.097	0.096
Truro	diabetes	1384	32.2	3.8	1732.4	1768.3	0.023	0.003	1.252	1.278	0.062	0.267	0.068	0.069	0.088	0.070	0.142	0.141	0.060	0.037	0.081	0.080
Truro	hypertension	1384	32.2	3.8	1732.4	1768.3	0.023	0.003	1.252	1.278	0.500	0.000	0.439	0.439	0.365	0.290	0.438	0.437	0.322	0.158	0.392	0.390
Truro	obesity	1384	32.2	3.8	1732.4	1768.3	0.023	0.003	1.252	1.278	0.093	0.267	0.239	0.236	0.253	0.122	0.239	0.239	0.161	0.072	0.234	0.232
Truro	smoking	1384	32.2	3.8	1732.4	1768.3	0.023	0.003	1.252	1.278	0.062	0.000	0.257	0.253	0.073	0.189	0.294	0.290	0.044	0.083	0.209	0.205
Tyngsborough	asthma	9222	1136.1	25.5	265.6	1427.2	0.123	0.003	0.029	0.155	0.108	0.088	0.148	0.115	0.088	0.058	0.086	0.088	0.091	0.058	0.087	0.090
Tyngsborough	diabetes	9222	1136.1	25.5	265.6	1427.2	0.123	0.003	0.029	0.155	0.090	0.039	0.181	0.106	0.058	0.052	0.109	0.066	0.060	0.049	0.112	0.069
Tyngsborough	hypertension	9222	1136.1	25.5	265.6	1427.2	0.123	0.003	0.029	0.155	0.349	0.268	0.353	0.348	0.283	0.215	0.250	0.277	0.280	0.213	0.250	0.275
Tyngsborough	obesity	9222	1136.1	25.5	265.6	1427.2	0.123	0.003	0.029	0.155	0.333	0.173	0.313	0.326	0.213	0.124	0.165	0.203	0.220	0.125	0.163	0.209
Tyngsborough	smoking	9222	1136.1	25.5	265.6	1427.2	0.123	0.003	0.029	0.155	0.096	0.193	0.198	0.117	0.067	0.155	0.255	0.101	0.068	0.156	0.260	0.102
Tyringham	asthma	143	2.0	0.0	1.0	3.0	0.014	0.000	0.007	0.021	0.000	NA	0.000	0.000	0.105	0.080	0.113	0.107	0.096	0.028	0.130	0.105
Tyringham	diabetes	143	2.0	0.0	1.0	3.0	0.014	0.000	0.007	0.021	0.000	NA	0.000	0.000	0.101	0.086	0.171	0.121	0.054	0.030	0.103	0.067
Tyringham	hypertension	143	2.0	0.0	1.0	3.0	0.014	0.000	0.007	0.021	0.500	NA	1.000	0.667	0.365	0.312	0.404	0.376	0.383	0.272	0.397	0.387
Tyringham	obesity	143	2.0	0.0	1.0	3.0	0.014	0.000	0.007	0.021	0.000	NA	1.000	0.333	0.228	0.130	0.183	0.216	0.170	0.028	0.181	0.174
Tyringham	smoking	143	2.0	0.0	1.0	3.0	0.014	0.000	0.007	0.021	0.000	NA	0.000	0.000	0.056	0.127	0.215	0.107	0.033	0.136	0.232	0.097
Upton	asthma	5396	695.1	6.7	97.5	799.3	0.129	0.001	0.018	0.148	0.053	0.000	0.084	0.056	0.091	0.060	0.087	0.088	0.091	0.044	0.096	0.089
Upton	diabetes	5396	695.1	6.7	97.5	799.3	0.129	0.001	0.018	0.148	0.057	0.150	0.113	0.064	0.062	0.056	0.119	0.069	0.067	0.064	0.119	0.073
Upton	hypertension	5396	695.1	6.7	97.5	799.3	0.129	0.001	0.018	0.148	0.285	0.000	0.210	0.274	0.299	0.231	0.263	0.294	0.309	0.234	0.273	0.304
Upton	obesity	5396	695.1	6.7	97.5	799.3	0.129	0.001	0.018	0.148	0.181	0.000	0.268	0.190	0.222	0.132	0.167	0.213	0.240	0.140	0.180	0.230
Upton	smoking	5396	695.1	6.7	97.5	799.3	0.129	0.001	0.018	0.148	0.082	0.000	0.240	0.101	0.064	0.146	0.243	0.086	0.068	0.171	0.256	0.091
Uxbridge	asthma	10204	288.2	9.7	170.8	468.7	0.028	0.001	0.017	0.046	0.092	0.000	0.034	0.069	0.091	0.061	0.089	0.089	0.100	0.061	0.105	0.101
Uxbridge	diabetes	10204	288.2	9.7	170.8	468.7	0.028	0.001	0.017	0.046	0.071	0.112	0.063	0.069	0.057	0.051	0.109	0.075	0.066	0.069	0.134	0.090
Uxbridge	hypertension	10204	288.2	9.7	170.8	468.7	0.028	0.001	0.017	0.046	0.293	0.216	0.278	0.286	0.294	0.217	0.253	0.280	0.293	0.253	0.284	0.291
Uxbridge	obesity	10204	288.2	9.7	170.8	468.7	0.028	0.001	0.017	0.046	0.226	0.207	0.309	0.256	0.217	0.125	0.170	0.196	0.260	0.136	0.204	0.235
Uxbridge	smoking	10204	288.2	9.7	170.8	468.7	0.028	0.001	0.017	0.046	0.097	0.302	0.295	0.173	0.068	0.158	0.255	0.144	0.086	0.227	0.309	0.176
Wakefield	asthma	20579	1893.3	645.8	235.3	2772.2	0.092	0.031	0.011	0.135	0.112	0.098	0.054	0.104	0.103	0.083	0.085	0.097	0.106	0.095	0.086	0.101
Wakefield	diabetes	20579	1893.3	645.8	235.3	2772.2	0.092	0.031	0.011	0.135	0.075	0.097	0.125	0.085	0.083	0.080	0.122	0.084	0.085	0.066	0.118	0.083
Wakefield	hypertension	20579	1893.3	645.8	235.3	2772.2	0.092	0.031	0.011	0.135	0.302	0.268	0.196	0.285	0.343	0.266	0.243	0.323	0.338	0.266	0.241	0.319
Wakefield	obesity	20579	1893.3	645.8	235.3	2772.2	0.092	0.031	0.011	0.135	0.259	0.221	0.107	0.237	0.230	0.143	0.138	0.205	0.239	0.150	0.124	0.212
Wakefield	smoking	20579	1893.3	645.8	235.3	2772.2	0.092	0.031	0.011	0.135	0.064	0.225	0.287	0.120	0.071	0.174	0.257	0.105	0.066	0.166	0.261	0.100
Wales	asthma	1339	5.8	1.8	24.6	32.3	0.004	0.001	0.018	0.024	0.171	0.000	0.105	0.111	0.099	0.077	0.114	0.111	0.102	0.038	0.137	0.130
Wales	diabetes	1339	5.8	1.8	24.6	32.3	0.004	0.001	0.018	0.024	0.171	0.000	0.108	0.114	0.071	0.061	0.116	0.109	0.067	0.026	0.096	0.092
Wales	hypertension	1339	5.8	1.8	24.6	32.3	0.004	0.001	0.018	0.024	0.343	0.545	0.288	0.313	0.305	0.252	0.327	0.324	0.342	0.211	0.359	0.357
Wales	obesity	1339	5.8	1.8	24.6	32.3	0.004	0.001	0.018	0.024	0.429	0.000	0.163	0.202	0.243	0.125	0.205	0.209	0.263	0.086	0.204	0.211
Wales	smoking	1339	5.8	1.8	24.6	32.3	0.004	0.001	0.018	0.024	0.171	0.000	0.366	0.310	0.078	0.201	0.303	0.276	0.073	0.193	0.325	0.294
Walpole	asthma	18723	5560.7	62.2	254.3	5877.2	0.297	0.003	0.014	0.314	0.100	0.047	0.050	0.097	0.093	0.063	0.087	0.092	0.103	0.074	0.090	0.102
Walpole	diabetes	18723	5560.7	62.2	254.3	5877.2	0.297	0.003	0.014	0.314	0.071	0.061	0.094	0.072	0.075	0.066	0.133	0.076	0.081	0.066	0.141	0.083
Walpole	hypertension	18723	5560.7	62.2	254.3	5877.2	0.297	0.003	0.014	0.314	0.278	0.183	0.220	0.275	0.341	0.250	0.283	0.338	0.354	0.266	0.285	0.351
Walpole	obesity	18723	5560.7	62.2	254.3	5877.2	0.297	0.003	0.014	0.314	0.228	0.189	0.219	0.227	0.219	0.132	0.160	0.214	0.238	0.139	0.158	0.232
Walpole	smoking	18723	5560.7	62.2	254.3	5877.2	0.297	0.003	0.014	0.314	0.069	0.154	0.182	0.074	0.060	0.134	0.226	0.066	0.063	0.143	0.230	0.069
Waltham	asthma	50020	4601.1	1057.3	5092.8	10751.1	0.092	0.021	0.102	0.215	0.106	0.089	0.048	0.077	0.091	0.061	0.084	0.087	0.083	0.066	0.067	0.079
Waltham	diabetes	50020	4601.1	1057.3	5092.8	10751.1	0.092	0.021	0.102	0.215	0.088	0.108	0.152	0.120	0.062	0.052	0.095	0.072	0.061	0.070	0.109	0.077
Waltham	hypertension	50020	4601.1	1057.3	5092.8	10751.1	0.092	0.021	0.102	0.215	0.288	0.267	0.216	0.252	0.271	0.201	0.232	0.257	0.239	0.187	0.210	0.232
Waltham	obesity	50020	4601.1	1057.3	5092.8	10751.1	0.092	0.021	0.102	0.215	0.247	0.184	0.278	0.255	0.206	0.113	0.159	0.191	0.179	0.129	0.160	0.179
Waltham	smoking	50020	4601.1	1057.3	5092.8	10751.1	0.092	0.021	0.102	0.215	0.072	0.123	0.171	0.124	0.068	0.159	0.256	0.133	0.070	0.137	0.235	0.125
Ware	asthma	8297	18.4	2.4	118.3	139.2	0.002	0.000	0.014	0.017	0.095	0.000	0.111	0.107	0.095	0.068	0.111	0.110	0.103	0.065	0.128	0.126
Ware	diabetes	8297	18.4	2.4	118.3	139.2	0.002	0.000	0.014	0.017	0.000	0.000	0.126	0.107	0.063	0.052	0.107	0.104	0.066	0.042	0.125	0.120
Ware	hypertension	8297	18.4	2.4	118.3	139.2	0.002	0.000	0.014	0.017	0.172	0.276	0.171	0.173	0.314	0.228	0.314	0.313	0.308	0.238	0.339	0.336
Ware	obesity	8297	18.4	2.4	118.3	139.2	0.002	0.000	0.014	0.017	0.158	0.000	0.086	0.094	0.234	0.117	0.211	0.212	0.263	0.101	0.220	0.222
Ware	smoking	8297	18.4	2.4	118.3	139.2	0.002	0.000	0.014	0.017	0.167	0.414	0.231	0.226	0.077	0.193	0.299	0.280	0.084	0.228	0.358	0.334
Wareham	asthma	15649	548.4	25.3	704.7	1276.3	0.035	0.002	0.045	0.082	0.081	0.049	0.172	0.130	0.094	0.065	0.100	0.095	0.105	0.049	0.125	0.112
Wareham	diabetes	15649	548.4	25.3	704.7	1276.3	0.035	0.002	0.045	0.082	0.086	0.082	0.104	0.096	0.068	0.057	0.117	0.092	0.079	0.054	0.135	0.106
Wareham	hypertension	15649	548.4	25.3	704.7	1276.3	0.035	0.002	0.045	0.082	0.304	0.212	0.332	0.318	0.308	0.234	0.300	0.304	0.326	0.237	0.343	0.335
Wareham	obesity	15649	548.4	25.3	704.7	1276.3	0.035	0.002	0.045	0.082	0.227	0.110	0.319	0.276	0.227	0.125	0.195	0.206	0.277	0.134	0.222	0.243
Wareham	smoking	15649	548.4	25.3	704.7	1276.3	0.035	0.002	0.045	0.082	0.105	0.305	0.463	0.307	0.070	0.163	0.264	0.187	0.090	0.220	0.324	0.232
Warren	asthma	3334	5.1	0.0	38.0	43.1	0.002	0.000	0.011	0.013	0.000	NA	0.119	0.105	0.090	0.063	0.105	0.104	0.077	0.023	0.104	0.102
Warren	diabetes	3334	5.1	0.0	38.0	43.1	0.002	0.000	0.011	0.013	0.197	NA	0.048	0.066	0.054	0.045	0.096	0.093	0.051	0.027	0.080	0.077
Warren	hypertension	3334	5.1	0.0	38.0	43.1	0.002	0.000	0.011	0.013	0.197	NA	0.208	0.207	0.257	0.201	0.284	0.283	0.258	0.137	0.291	0.288
Warren	obesity	3334	5.1	0.0	38.0	43.1	0.002	0.000	0.011	0.013	0.000	NA	0.158	0.139	0.220	0.110	0.204	0.206	0.206	0.101	0.206	0.207
Warren	smoking	3334	5.1	0.0	38.0	43.1	0.002	0.000	0.011	0.013	0.000	NA	0.364	0.321	0.076	0.193	0.301	0.279	0.073	0.157	0.293	0.270
Warwick	asthma	632	1.0	0.0	5.8	6.8	0.002	0.000	0.009	0.011	0.000	NA	0.000	0.000	0.099	0.075	0.125	0.116	0.089	0.030	0.121	0.111
Warwick	diabetes	632	1.0	0.0	5.8	6.8	0.002	0.000	0.009	0.011	0.000	NA	0.000	0.000	0.081	0.066	0.136	0.121	0.058	0.017	0.084	0.076
Warwick	hypertension	632	1.0	0.0	5.8	6.8	0.002	0.000	0.009	0.011	0.000	NA	0.000	0.000	0.328	0.273	0.392	0.372	0.354	0.178	0.369	0.360
Warwick	obesity	632	1.0	0.0	5.8	6.8	0.002	0.000	0.009	0.011	0.000	NA	0.129	0.110	0.242	0.123	0.221	0.221	0.196	0.059	0.176	0.176
Warwick	smoking	632	1.0	0.0	5.8	6.8	0.002	0.000	0.009	0.011	0.000	NA	0.171	0.146	0.072	0.182	0.287	0.241	0.046	0.109	0.249	0.206
Washington	asthma	1858	2.8	0.0	114.6	117.4	0.002	0.000	0.062	0.063	0.235	NA	0.220	0.221	0.097	0.073	0.128	0.127	0.084	0.036	0.120	0.118
Washington	diabetes	1858	2.8	0.0	114.6	117.4	0.002	0.000	0.062	0.063	0.000	NA	0.079	0.077	0.074	0.059	0.123	0.121	0.064	0.030	0.100	0.099
Washington	hypertension	1858	2.8	0.0	114.6	117.4	0.002	0.000	0.062	0.063	0.000	NA	0.350	0.341	0.337	0.260	0.389	0.387	0.322	0.204	0.396	0.394
Washington	obesity	1858	2.8	0.0	114.6	117.4	0.002	0.000	0.062	0.063	0.000	NA	0.316	0.308	0.250	0.120	0.236	0.237	0.225	0.073	0.249	0.248
Washington	smoking	1858	2.8	0.0	114.6	117.4	0.002	0.000	0.062	0.063	0.353	NA	0.372	0.372	0.078	0.202	0.313	0.307	0.063	0.148	0.299	0.292
Watertown	asthma	27703	4945.6	1159.7	1280.3	7380.3	0.179	0.042	0.046	0.266	0.103	0.079	0.029	0.086	0.094	0.068	0.080	0.089	0.094	0.096	0.072	0.092
Watertown	diabetes	27703	4945.6	1159.7	1280.3	7380.3	0.179	0.042	0.046	0.266	0.072	0.096	0.094	0.080	0.068	0.063	0.108	0.072	0.071	0.086	0.123	0.079
Watertown	hypertension	27703	4945.6	1159.7	1280.3	7380.3	0.179	0.042	0.046	0.266	0.267	0.246	0.148	0.243	0.303	0.225	0.225	0.285	0.283	0.247	0.208	0.272
Watertown	obesity	27703	4945.6	1159.7	1280.3	7380.3	0.179	0.042	0.046	0.266	0.220	0.171	0.159	0.201	0.215	0.129	0.144	0.195	0.210	0.147	0.142	0.193
Watertown	smoking	27703	4945.6	1159.7	1280.3	7380.3	0.179	0.042	0.046	0.266	0.075	0.116	0.165	0.097	0.067	0.159	0.249	0.101	0.068	0.156	0.237	0.100
Wayland	asthma	9826	1783.5	39.3	57.3	1880.1	0.182	0.004	0.006	0.191	0.087	0.047	0.055	0.085	0.095	0.066	0.090	0.093	0.097	0.081	0.078	0.095
Wayland	diabetes	9826	1783.5	39.3	57.3	1880.1	0.182	0.004	0.006	0.191	0.063	0.051	0.192	0.067	0.083	0.074	0.145	0.083	0.088	0.060	0.136	0.087
Wayland	hypertension	9826	1783.5	39.3	57.3	1880.1	0.182	0.004	0.006	0.191	0.283	0.153	0.272	0.280	0.362	0.266	0.302	0.358	0.368	0.259	0.288	0.364
Wayland	obesity	9826	1783.5	39.3	57.3	1880.1	0.182	0.004	0.006	0.191	0.142	0.032	0.138	0.139	0.216	0.134	0.155	0.213	0.215	0.136	0.147	0.211
Wayland	smoking	9826	1783.5	39.3	57.3	1880.1	0.182	0.004	0.006	0.191	0.037	0.038	0.169	0.041	0.058	0.130	0.222	0.062	0.052	0.095	0.185	0.056
Webster	asthma	13075	112.7	9.5	598.4	720.6	0.009	0.001	0.046	0.055	0.101	0.000	0.103	0.102	0.094	0.066	0.111	0.107	0.107	0.079	0.121	0.118
Webster	diabetes	13075	112.7	9.5	598.4	720.6	0.009	0.001	0.046	0.055	0.067	0.105	0.146	0.133	0.066	0.051	0.107	0.098	0.086	0.061	0.145	0.133
Webster	hypertension	13075	112.7	9.5	598.4	720.6	0.009	0.001	0.046	0.055	0.265	0.105	0.307	0.298	0.323	0.222	0.318	0.322	0.333	0.255	0.348	0.348
Webster	obesity	13075	112.7	9.5	598.4	720.6	0.009	0.001	0.046	0.055	0.216	0.316	0.281	0.271	0.228	0.113	0.214	0.215	0.284	0.136	0.246	0.251
Webster	smoking	13075	112.7	9.5	598.4	720.6	0.009	0.001	0.046	0.055	0.094	0.105	0.296	0.262	0.073	0.178	0.286	0.253	0.096	0.204	0.314	0.279
Wellesley	asthma	18774	4107.7	44.8	91.3	4243.8	0.219	0.002	0.005	0.226	0.076	0.024	0.011	0.074	0.093	0.061	0.084	0.092	0.091	0.072	0.077	0.091
Wellesley	diabetes	18774	4107.7	44.8	91.3	4243.8	0.219	0.002	0.005	0.226	0.056	0.022	0.082	0.056	0.073	0.064	0.128	0.073	0.072	0.072	0.131	0.073
Wellesley	hypertension	18774	4107.7	44.8	91.3	4243.8	0.219	0.002	0.005	0.226	0.256	0.112	0.137	0.252	0.319	0.237	0.267	0.316	0.312	0.249	0.250	0.309
Wellesley	obesity	18774	4107.7	44.8	91.3	4243.8	0.219	0.002	0.005	0.226	0.130	0.022	0.128	0.128	0.205	0.128	0.151	0.203	0.194	0.119	0.143	0.193
Wellesley	smoking	18774	4107.7	44.8	91.3	4243.8	0.219	0.002	0.005	0.226	0.029	0.032	0.109	0.031	0.058	0.127	0.216	0.062	0.052	0.118	0.196	0.056
Wellfleet	asthma	2702	41.8	3.0	2292.7	2337.5	0.015	0.001	0.849	0.865	0.135	0.000	0.137	0.137	0.106	0.086	0.142	0.141	0.088	0.050	0.140	0.139
Wellfleet	diabetes	2702	41.8	3.0	2292.7	2337.5	0.015	0.001	0.849	0.865	0.092	0.000	0.072	0.072	0.096	0.076	0.153	0.152	0.073	0.059	0.129	0.128
Wellfleet	hypertension	2702	41.8	3.0	2292.7	2337.5	0.015	0.001	0.849	0.865	0.532	0.333	0.381	0.383	0.427	0.307	0.466	0.466	0.406	0.282	0.419	0.418
Wellfleet	obesity	2702	41.8	3.0	2292.7	2337.5	0.015	0.001	0.849	0.865	0.307	0.000	0.181	0.183	0.251	0.122	0.236	0.236	0.201	0.069	0.206	0.206
Wellfleet	smoking	2702	41.8	3.0	2292.7	2337.5	0.015	0.001	0.849	0.865	0.044	0.000	0.271	0.266	0.069	0.174	0.277	0.274	0.047	0.154	0.269	0.266
Wendell	asthma	644	0.0	1.0	6.5	7.5	0.000	0.002	0.010	0.012	NA	0.000	0.000	0.000	0.102	0.082	0.120	0.115	0.088	0.028	0.120	0.109
Wendell	diabetes	644	0.0	1.0	6.5	7.5	0.000	0.002	0.010	0.012	NA	0.000	0.000	0.000	0.081	0.070	0.126	0.120	0.059	0.018	0.073	0.067
Wendell	hypertension	644	0.0	1.0	6.5	7.5	0.000	0.002	0.010	0.012	NA	0.000	0.115	0.100	0.310	0.276	0.356	0.347	0.348	0.173	0.329	0.312
Wendell	obesity	644	0.0	1.0	6.5	7.5	0.000	0.002	0.010	0.012	NA	0.000	0.000	0.000	0.254	0.130	0.210	0.200	0.208	0.072	0.157	0.146
Wendell	smoking	644	0.0	1.0	6.5	7.5	0.000	0.002	0.010	0.012	NA	0.000	0.115	0.100	0.080	0.209	0.310	0.297	0.051	0.125	0.263	0.246
Wenham	asthma	3347	401.3	14.3	20.9	436.5	0.120	0.004	0.006	0.130	0.098	0.070	0.060	0.096	0.095	0.063	0.084	0.092	0.080	0.037	0.077	0.078
Wenham	diabetes	3347	401.3	14.3	20.9	436.5	0.120	0.004	0.006	0.130	0.089	0.000	0.151	0.089	0.067	0.059	0.119	0.069	0.046	0.049	0.093	0.048
Wenham	hypertension	3347	401.3	14.3	20.9	436.5	0.120	0.004	0.006	0.130	0.297	0.113	0.139	0.284	0.292	0.223	0.249	0.289	0.266	0.165	0.198	0.262
Wenham	obesity	3347	401.3	14.3	20.9	436.5	0.120	0.004	0.006	0.130	0.163	0.075	0.004	0.153	0.195	0.120	0.145	0.189	0.135	0.093	0.104	0.132
Wenham	smoking	3347	401.3	14.3	20.9	436.5	0.120	0.004	0.006	0.130	0.044	0.176	0.175	0.055	0.059	0.130	0.213	0.071	0.043	0.119	0.207	0.055
West Boylston	asthma	6521	145.0	2.0	149.5	296.5	0.022	0.000	0.023	0.045	0.106	0.500	0.045	0.078	0.089	0.057	0.088	0.086	0.084	0.042	0.082	0.080
West Boylston	diabetes	6521	145.0	2.0	149.5	296.5	0.022	0.000	0.023	0.045	0.048	0.000	0.143	0.096	0.057	0.046	0.098	0.076	0.052	0.041	0.102	0.075
West Boylston	hypertension	6521	145.0	2.0	149.5	296.5	0.022	0.000	0.023	0.045	0.235	0.292	0.226	0.231	0.277	0.204	0.259	0.269	0.247	0.175	0.264	0.257
West Boylston	obesity	6521	145.0	2.0	149.5	296.5	0.022	0.000	0.023	0.045	0.203	0.500	0.232	0.220	0.226	0.112	0.180	0.199	0.208	0.099	0.199	0.200
West Boylston	smoking	6521	145.0	2.0	149.5	296.5	0.022	0.000	0.023	0.045	0.125	0.000	0.279	0.202	0.072	0.172	0.275	0.186	0.076	0.169	0.293	0.197
West Bridgewater	asthma	5425	328.4	12.8	200.0	541.2	0.061	0.002	0.037	0.100	0.115	0.131	0.097	0.109	0.096	0.067	0.097	0.096	0.097	0.049	0.103	0.099
West Bridgewater	diabetes	5425	328.4	12.8	200.0	541.2	0.061	0.002	0.037	0.100	0.060	0.229	0.135	0.092	0.071	0.060	0.121	0.089	0.071	0.051	0.123	0.089
West Bridgewater	hypertension	5425	328.4	12.8	200.0	541.2	0.061	0.002	0.037	0.100	0.289	0.464	0.298	0.296	0.326	0.243	0.297	0.315	0.321	0.226	0.315	0.317
West Bridgewater	obesity	5425	328.4	12.8	200.0	541.2	0.061	0.002	0.037	0.100	0.292	0.248	0.279	0.286	0.227	0.125	0.179	0.206	0.237	0.116	0.192	0.216
West Bridgewater	smoking	5425	328.4	12.8	200.0	541.2	0.061	0.002	0.037	0.100	0.097	0.052	0.338	0.185	0.067	0.158	0.255	0.135	0.072	0.173	0.282	0.148
West Brookfield	asthma	3769	15.9	0.6	40.2	56.7	0.004	0.000	0.011	0.015	0.000	0.000	0.012	0.009	0.096	0.071	0.109	0.106	0.093	0.051	0.108	0.104
West Brookfield	diabetes	3769	15.9	0.6	40.2	56.7	0.004	0.000	0.011	0.015	0.063	0.000	0.098	0.087	0.075	0.061	0.124	0.114	0.071	0.039	0.114	0.106
West Brookfield	hypertension	3769	15.9	0.6	40.2	56.7	0.004	0.000	0.011	0.015	0.346	0.000	0.207	0.244	0.341	0.251	0.338	0.334	0.332	0.233	0.358	0.348
West Brookfield	obesity	3769	15.9	0.6	40.2	56.7	0.004	0.000	0.011	0.015	0.377	0.000	0.176	0.231	0.226	0.118	0.195	0.202	0.227	0.081	0.216	0.218
West Brookfield	smoking	3769	15.9	0.6	40.2	56.7	0.004	0.000	0.011	0.015	0.000	0.000	0.220	0.156	0.070	0.170	0.271	0.227	0.063	0.149	0.275	0.229
West Newbury	asthma	3235	165.4	16.8	11.0	193.3	0.051	0.005	0.003	0.060	0.086	0.084	0.182	0.091	0.100	0.075	0.093	0.097	0.090	0.048	0.087	0.087
West Newbury	diabetes	3235	165.4	16.8	11.0	193.3	0.051	0.005	0.003	0.060	0.052	0.000	0.000	0.045	0.081	0.076	0.139	0.084	0.070	0.043	0.100	0.071
West Newbury	hypertension	3235	165.4	16.8	11.0	193.3	0.051	0.005	0.003	0.060	0.285	0.116	0.182	0.265	0.342	0.277	0.291	0.339	0.345	0.228	0.278	0.340
West Newbury	obesity	3235	165.4	16.8	11.0	193.3	0.051	0.005	0.003	0.060	0.200	0.063	0.220	0.190	0.234	0.143	0.157	0.225	0.209	0.108	0.142	0.200
West Newbury	smoking	3235	165.4	16.8	11.0	193.3	0.051	0.005	0.003	0.060	0.034	0.000	0.030	0.031	0.065	0.155	0.244	0.084	0.049	0.114	0.215	0.065
West Springfield	asthma	21637	21.5	1.8	691.8	715.1	0.001	0.000	0.032	0.033	0.124	0.000	0.131	0.130	0.093	0.065	0.113	0.112	0.107	0.106	0.116	0.116
West Springfield	diabetes	21637	21.5	1.8	691.8	715.1	0.001	0.000	0.032	0.033	0.000	0.000	0.125	0.121	0.064	0.049	0.103	0.102	0.080	0.058	0.146	0.144
West Springfield	hypertension	21637	21.5	1.8	691.8	715.1	0.001	0.000	0.032	0.033	0.244	0.000	0.301	0.299	0.327	0.218	0.323	0.322	0.328	0.259	0.330	0.329
West Springfield	obesity	21637	21.5	1.8	691.8	715.1	0.001	0.000	0.032	0.033	0.062	0.000	0.163	0.159	0.226	0.109	0.220	0.217	0.267	0.126	0.225	0.224
West Springfield	smoking	21637	21.5	1.8	691.8	715.1	0.001	0.000	0.032	0.033	0.085	0.545	0.293	0.287	0.075	0.185	0.296	0.287	0.090	0.194	0.314	0.305
West Stockbridge	asthma	1185	10.4	1.0	9.7	21.1	0.009	0.001	0.008	0.018	0.040	0.000	0.103	0.067	0.101	0.077	0.107	0.104	0.096	0.036	0.108	0.099
West Stockbridge	diabetes	1185	10.4	1.0	9.7	21.1	0.009	0.001	0.008	0.018	0.056	0.000	0.000	0.028	0.090	0.078	0.147	0.109	0.071	0.023	0.099	0.077
West Stockbridge	hypertension	1185	10.4	1.0	9.7	21.1	0.009	0.001	0.008	0.018	0.224	0.000	0.103	0.158	0.352	0.290	0.356	0.351	0.373	0.203	0.360	0.360
West Stockbridge	obesity	1185	10.4	1.0	9.7	21.1	0.009	0.001	0.008	0.018	0.096	0.000	0.060	0.075	0.238	0.133	0.185	0.211	0.212	0.077	0.164	0.186
West Stockbridge	smoking	1185	10.4	1.0	9.7	21.1	0.009	0.001	0.008	0.018	0.040	0.000	0.103	0.067	0.066	0.157	0.252	0.148	0.050	0.110	0.237	0.131
West Tisbury	asthma	1877	14.9	4.6	2.8	22.3	0.008	0.002	0.002	0.012	0.134	0.000	0.000	0.090	0.108	0.089	0.099	0.104	0.095	0.036	0.100	0.087
West Tisbury	diabetes	1877	14.9	4.6	2.8	22.3	0.008	0.002	0.002	0.012	0.134	0.000	0.000	0.090	0.099	0.095	0.157	0.099	0.082	0.044	0.104	0.078
West Tisbury	hypertension	1877	14.9	4.6	2.8	22.3	0.008	0.002	0.002	0.012	0.475	0.036	0.000	0.325	0.365	0.311	0.312	0.362	0.378	0.222	0.316	0.362
West Tisbury	obesity	1877	14.9	4.6	2.8	22.3	0.008	0.002	0.002	0.012	0.229	0.073	0.000	0.168	0.242	0.154	0.155	0.230	0.217	0.117	0.145	0.204
West Tisbury	smoking	1877	14.9	4.6	2.8	22.3	0.008	0.002	0.002	0.012	0.067	0.182	0.235	0.112	0.063	0.151	0.234	0.081	0.049	0.117	0.220	0.064
Westborough	asthma	13552	2465.8	40.3	492.3	2998.5	0.182	0.003	0.036	0.221	0.067	0.021	0.037	0.062	0.086	0.056	0.081	0.083	0.088	0.082	0.069	0.084
Westborough	diabetes	13552	2465.8	40.3	492.3	2998.5	0.182	0.003	0.036	0.221	0.064	0.025	0.090	0.068	0.068	0.059	0.120	0.073	0.075	0.073	0.130	0.081
Westborough	hypertension	13552	2465.8	40.3	492.3	2998.5	0.182	0.003	0.036	0.221	0.231	0.178	0.170	0.220	0.302	0.221	0.261	0.293	0.301	0.246	0.244	0.290
Westborough	obesity	13552	2465.8	40.3	492.3	2998.5	0.182	0.003	0.036	0.221	0.163	0.120	0.195	0.168	0.195	0.119	0.149	0.190	0.196	0.129	0.153	0.191
Westborough	smoking	13552	2465.8	40.3	492.3	2998.5	0.182	0.003	0.036	0.221	0.048	0.132	0.129	0.063	0.058	0.128	0.226	0.079	0.058	0.105	0.189	0.073
Westfield	asthma	31683	39.6	8.3	1612.8	1660.7	0.001	0.000	0.051	0.052	0.107	0.081	0.132	0.131	0.094	0.066	0.115	0.115	0.100	0.100	0.112	0.112
Westfield	diabetes	31683	39.6	8.3	1612.8	1660.7	0.001	0.000	0.051	0.052	0.076	0.000	0.108	0.106	0.061	0.047	0.100	0.099	0.070	0.054	0.138	0.137
Westfield	hypertension	31683	39.6	8.3	1612.8	1660.7	0.001	0.000	0.051	0.052	0.171	0.202	0.262	0.260	0.329	0.213	0.318	0.321	0.300	0.234	0.316	0.319
Westfield	obesity	31683	39.6	8.3	1612.8	1660.7	0.001	0.000	0.051	0.052	0.175	0.081	0.162	0.162	0.224	0.106	0.220	0.218	0.242	0.120	0.216	0.214
Westfield	smoking	31683	39.6	8.3	1612.8	1660.7	0.001	0.000	0.051	0.052	0.057	0.111	0.264	0.258	0.077	0.196	0.303	0.296	0.086	0.196	0.329	0.322
Westford	asthma	16531	2666.5	52.0	209.3	2927.8	0.161	0.003	0.013	0.177	0.101	0.081	0.102	0.101	0.090	0.060	0.085	0.091	0.095	0.086	0.078	0.096
Westford	diabetes	16531	2666.5	52.0	209.3	2927.8	0.161	0.003	0.013	0.177	0.085	0.048	0.147	0.089	0.071	0.063	0.128	0.073	0.080	0.070	0.138	0.082
Westford	hypertension	16531	2666.5	52.0	209.3	2927.8	0.161	0.003	0.013	0.177	0.294	0.170	0.343	0.295	0.323	0.238	0.271	0.319	0.319	0.258	0.264	0.315
Westford	obesity	16531	2666.5	52.0	209.3	2927.8	0.161	0.003	0.013	0.177	0.226	0.112	0.178	0.220	0.209	0.129	0.155	0.206	0.220	0.144	0.155	0.216
Westford	smoking	16531	2666.5	52.0	209.3	2927.8	0.161	0.003	0.013	0.177	0.048	0.128	0.177	0.058	0.060	0.137	0.233	0.073	0.061	0.121	0.213	0.072
Westhampton	asthma	14676	29.3	3.3	385.6	417.1	0.002	0.000	0.026	0.028	0.145	0.000	0.117	0.118	0.094	0.068	0.116	0.114	0.095	0.076	0.112	0.110
Westhampton	diabetes	14676	29.3	3.3	385.6	417.1	0.002	0.000	0.026	0.028	0.183	0.308	0.097	0.104	0.064	0.051	0.108	0.103	0.070	0.043	0.122	0.116
Westhampton	hypertension	14676	29.3	3.3	385.6	417.1	0.002	0.000	0.026	0.028	0.301	0.436	0.247	0.252	0.334	0.228	0.332	0.330	0.315	0.226	0.331	0.329
Westhampton	obesity	14676	29.3	3.3	385.6	417.1	0.002	0.000	0.026	0.028	0.100	0.513	0.171	0.169	0.234	0.113	0.221	0.219	0.243	0.108	0.215	0.214
Westhampton	smoking	14676	29.3	3.3	385.6	417.1	0.002	0.000	0.026	0.028	0.097	0.000	0.253	0.241	0.076	0.194	0.304	0.289	0.075	0.170	0.311	0.295
Westminster	asthma	5810	96.3	8.6	223.8	328.7	0.017	0.001	0.039	0.057	0.086	0.117	0.140	0.123	0.094	0.067	0.109	0.103	0.082	0.044	0.095	0.090
Westminster	diabetes	5810	96.3	8.6	223.8	328.7	0.017	0.001	0.039	0.057	0.040	0.117	0.206	0.155	0.062	0.052	0.109	0.094	0.058	0.034	0.093	0.082
Westminster	hypertension	5810	96.3	8.6	223.8	328.7	0.017	0.001	0.039	0.057	0.279	0.117	0.405	0.360	0.307	0.230	0.309	0.307	0.286	0.181	0.298	0.292
Westminster	obesity	5810	96.3	8.6	223.8	328.7	0.017	0.001	0.039	0.057	0.255	0.117	0.334	0.305	0.236	0.121	0.207	0.210	0.212	0.105	0.196	0.196
Westminster	smoking	5810	96.3	8.6	223.8	328.7	0.017	0.001	0.039	0.057	0.074	0.000	0.205	0.161	0.076	0.189	0.295	0.235	0.062	0.131	0.269	0.211
Weston	asthma	7904	1124.3	51.6	47.5	1223.3	0.142	0.007	0.006	0.155	0.084	0.061	0.044	0.081	0.096	0.067	0.089	0.095	0.096	0.070	0.081	0.094
Weston	diabetes	7904	1124.3	51.6	47.5	1223.3	0.142	0.007	0.006	0.155	0.063	0.134	0.158	0.069	0.086	0.076	0.146	0.086	0.092	0.079	0.144	0.091
Weston	hypertension	7904	1124.3	51.6	47.5	1223.3	0.142	0.007	0.006	0.155	0.268	0.265	0.228	0.267	0.361	0.268	0.301	0.354	0.361	0.269	0.298	0.354
Weston	obesity	7904	1124.3	51.6	47.5	1223.3	0.142	0.007	0.006	0.155	0.104	0.171	0.125	0.107	0.215	0.134	0.152	0.205	0.217	0.141	0.161	0.208
Weston	smoking	7904	1124.3	51.6	47.5	1223.3	0.142	0.007	0.006	0.155	0.034	0.047	0.091	0.037	0.057	0.127	0.216	0.064	0.057	0.111	0.194	0.062
Westport	asthma	57997	6637.5	91.3	2759.8	9487.7	0.114	0.002	0.048	0.164	0.090	0.093	0.084	0.088	0.095	0.066	0.098	0.096	0.116	0.109	0.109	0.113
Westport	diabetes	57997	6637.5	91.3	2759.8	9487.7	0.114	0.002	0.048	0.164	0.069	0.083	0.086	0.074	0.070	0.061	0.125	0.086	0.094	0.076	0.174	0.116
Westport	hypertension	57997	6637.5	91.3	2759.8	9487.7	0.114	0.002	0.048	0.164	0.308	0.255	0.286	0.301	0.364	0.245	0.302	0.349	0.361	0.296	0.339	0.360
Westport	obesity	57997	6637.5	91.3	2759.8	9487.7	0.114	0.002	0.048	0.164	0.252	0.179	0.241	0.249	0.226	0.128	0.182	0.214	0.296	0.171	0.208	0.273
Westport	smoking	57997	6637.5	91.3	2759.8	9487.7	0.114	0.002	0.048	0.164	0.081	0.310	0.354	0.163	0.066	0.155	0.252	0.140	0.090	0.197	0.300	0.170
Westwood	asthma	10988	4121.6	25.3	71.3	4218.2	0.375	0.002	0.006	0.384	0.097	0.000	0.102	0.097	0.095	0.067	0.090	0.094	0.097	0.078	0.082	0.096
Westwood	diabetes	10988	4121.6	25.3	71.3	4218.2	0.375	0.002	0.006	0.384	0.068	0.010	0.100	0.068	0.084	0.073	0.146	0.083	0.095	0.082	0.151	0.094
Westwood	hypertension	10988	4121.6	25.3	71.3	4218.2	0.375	0.002	0.006	0.384	0.289	0.039	0.262	0.287	0.376	0.267	0.308	0.374	0.377	0.280	0.308	0.374
Westwood	obesity	10988	4121.6	25.3	71.3	4218.2	0.375	0.002	0.006	0.384	0.198	0.000	0.178	0.197	0.214	0.132	0.156	0.214	0.226	0.147	0.168	0.225
Westwood	smoking	10988	4121.6	25.3	71.3	4218.2	0.375	0.002	0.006	0.384	0.042	0.109	0.159	0.044	0.057	0.128	0.219	0.060	0.059	0.113	0.196	0.061
Weymouth	asthma	44376	14859.0	335.3	4586.1	19779.4	0.335	0.008	0.103	0.446	0.138	0.053	0.126	0.134	0.092	0.063	0.090	0.091	0.105	0.067	0.105	0.104
Weymouth	diabetes	44376	14859.0	335.3	4586.1	19779.4	0.335	0.008	0.103	0.446	0.111	0.073	0.229	0.138	0.068	0.060	0.120	0.077	0.078	0.074	0.146	0.090
Weymouth	hypertension	44376	14859.0	335.3	4586.1	19779.4	0.335	0.008	0.103	0.446	0.401	0.218	0.245	0.362	0.320	0.233	0.275	0.312	0.330	0.262	0.295	0.323
Weymouth	obesity	44376	14859.0	335.3	4586.1	19779.4	0.335	0.008	0.103	0.446	0.318	0.170	0.257	0.301	0.217	0.126	0.168	0.205	0.257	0.146	0.184	0.239
Weymouth	smoking	44376	14859.0	335.3	4586.1	19779.4	0.335	0.008	0.103	0.446	0.132	0.150	0.313	0.174	0.063	0.144	0.239	0.103	0.080	0.198	0.279	0.124
Whately	asthma	250	1.7	0.0	40.0	41.7	0.007	0.000	0.160	0.167	0.400	NA	0.025	0.040	0.100	0.078	0.134	0.131	0.059	0.014	0.089	0.086
Whately	diabetes	250	1.7	0.0	40.0	41.7	0.007	0.000	0.160	0.167	0.000	NA	0.025	0.024	0.078	0.065	0.136	0.128	0.039	0.013	0.053	0.051
Whately	hypertension	250	1.7	0.0	40.0	41.7	0.007	0.000	0.160	0.167	0.200	NA	0.179	0.180	0.317	0.282	0.415	0.407	0.288	0.110	0.324	0.323
Whately	obesity	250	1.7	0.0	40.0	41.7	0.007	0.000	0.160	0.167	0.000	NA	0.083	0.080	0.253	0.126	0.235	0.236	0.126	0.047	0.165	0.160
Whately	smoking	250	1.7	0.0	40.0	41.7	0.007	0.000	0.160	0.167	0.000	NA	0.240	0.230	0.076	0.196	0.304	0.285	0.032	0.059	0.192	0.178
Whitman	asthma	10943	1926.8	40.0	534.7	2501.5	0.176	0.004	0.049	0.229	0.151	0.050	0.104	0.140	0.090	0.060	0.089	0.089	0.104	0.054	0.107	0.104
Whitman	diabetes	10943	1926.8	40.0	534.7	2501.5	0.176	0.004	0.049	0.229	0.084	0.025	0.155	0.098	0.056	0.050	0.107	0.065	0.068	0.052	0.130	0.078
Whitman	hypertension	10943	1926.8	40.0	534.7	2501.5	0.176	0.004	0.049	0.229	0.366	0.229	0.264	0.342	0.291	0.213	0.250	0.285	0.301	0.216	0.285	0.298
Whitman	obesity	10943	1926.8	40.0	534.7	2501.5	0.176	0.004	0.049	0.229	0.377	0.198	0.271	0.351	0.216	0.125	0.172	0.207	0.269	0.163	0.189	0.252
Whitman	smoking	10943	1926.8	40.0	534.7	2501.5	0.176	0.004	0.049	0.229	0.124	0.148	0.366	0.176	0.067	0.155	0.253	0.104	0.091	0.212	0.312	0.135
Wilbraham	asthma	11004	35.3	1.1	87.0	123.4	0.003	0.000	0.008	0.011	0.028	0.000	0.076	0.061	0.098	0.072	0.109	0.108	0.101	0.079	0.103	0.104
Wilbraham	diabetes	11004	35.3	1.1	87.0	123.4	0.003	0.000	0.008	0.011	0.057	0.000	0.083	0.075	0.079	0.065	0.130	0.119	0.082	0.044	0.131	0.121
Wilbraham	hypertension	11004	35.3	1.1	87.0	123.4	0.003	0.000	0.008	0.011	0.111	0.000	0.286	0.234	0.375	0.261	0.344	0.348	0.366	0.244	0.341	0.344
Wilbraham	obesity	11004	35.3	1.1	87.0	123.4	0.003	0.000	0.008	0.011	0.231	0.077	0.174	0.190	0.236	0.124	0.196	0.202	0.239	0.115	0.182	0.192
Wilbraham	smoking	11004	35.3	1.1	87.0	123.4	0.003	0.000	0.008	0.011	0.057	0.000	0.178	0.142	0.069	0.167	0.267	0.215	0.064	0.134	0.261	0.209
Williamsburg	asthma	3006	7.1	1.0	196.3	204.3	0.002	0.000	0.065	0.068	0.000	0.000	0.190	0.183	0.096	0.072	0.125	0.124	0.079	0.032	0.115	0.113
Williamsburg	diabetes	3006	7.1	1.0	196.3	204.3	0.002	0.000	0.065	0.068	0.141	0.000	0.085	0.086	0.064	0.053	0.113	0.111	0.051	0.025	0.083	0.082
Williamsburg	hypertension	3006	7.1	1.0	196.3	204.3	0.002	0.000	0.065	0.068	0.318	0.000	0.254	0.255	0.304	0.239	0.355	0.353	0.296	0.169	0.336	0.334
Williamsburg	obesity	3006	7.1	1.0	196.3	204.3	0.002	0.000	0.065	0.068	0.000	0.000	0.277	0.266	0.239	0.117	0.232	0.232	0.198	0.072	0.209	0.209
Williamsburg	smoking	3006	7.1	1.0	196.3	204.3	0.002	0.000	0.065	0.068	0.106	0.000	0.232	0.226	0.079	0.202	0.312	0.306	0.057	0.134	0.281	0.275
Williamstown	asthma	5426	19.6	4.8	9.1	33.4	0.004	0.001	0.002	0.006	0.174	0.000	0.083	0.125	0.102	0.077	0.091	0.095	0.099	0.061	0.093	0.091
Williamstown	diabetes	5426	19.6	4.8	9.1	33.4	0.004	0.001	0.002	0.006	0.000	0.000	0.000	0.000	0.082	0.073	0.123	0.092	0.064	0.055	0.115	0.077
Williamstown	hypertension	5426	19.6	4.8	9.1	33.4	0.004	0.001	0.002	0.006	0.255	0.000	0.000	0.150	0.328	0.250	0.274	0.301	0.310	0.219	0.251	0.279
Williamstown	obesity	5426	19.6	4.8	9.1	33.4	0.004	0.001	0.002	0.006	0.064	0.000	0.018	0.042	0.207	0.122	0.147	0.176	0.176	0.093	0.121	0.146
Williamstown	smoking	5426	19.6	4.8	9.1	33.4	0.004	0.001	0.002	0.006	0.051	0.263	0.303	0.150	0.064	0.150	0.232	0.132	0.055	0.159	0.256	0.137
Wilmington	asthma	17384	1917.7	383.5	119.4	2419.6	0.110	0.022	0.007	0.139	0.110	0.089	0.080	0.105	0.098	0.074	0.085	0.094	0.113	0.096	0.098	0.110
Wilmington	diabetes	17384	1917.7	383.5	119.4	2419.6	0.110	0.022	0.007	0.139	0.100	0.116	0.072	0.101	0.077	0.073	0.124	0.079	0.090	0.078	0.144	0.090
Wilmington	hypertension	17384	1917.7	383.5	119.4	2419.6	0.110	0.022	0.007	0.139	0.314	0.343	0.177	0.312	0.338	0.257	0.251	0.325	0.341	0.303	0.284	0.334
Wilmington	obesity	17384	1917.7	383.5	119.4	2419.6	0.110	0.022	0.007	0.139	0.302	0.229	0.141	0.282	0.223	0.138	0.143	0.207	0.272	0.146	0.163	0.248
Wilmington	smoking	17384	1917.7	383.5	119.4	2419.6	0.110	0.022	0.007	0.139	0.075	0.180	0.289	0.102	0.067	0.160	0.247	0.090	0.079	0.209	0.291	0.108
Winchendon	asthma	7851	53.7	22.0	537.8	613.5	0.007	0.003	0.069	0.078	0.175	0.208	0.137	0.143	0.095	0.069	0.116	0.112	0.103	0.066	0.123	0.118
Winchendon	diabetes	7851	53.7	22.0	537.8	613.5	0.007	0.003	0.069	0.078	0.075	0.110	0.200	0.185	0.063	0.051	0.106	0.098	0.067	0.027	0.116	0.106
Winchendon	hypertension	7851	53.7	22.0	537.8	613.5	0.007	0.003	0.069	0.078	0.315	0.527	0.358	0.361	0.322	0.230	0.330	0.325	0.312	0.210	0.364	0.352
Winchendon	obesity	7851	53.7	22.0	537.8	613.5	0.007	0.003	0.069	0.078	0.363	0.462	0.387	0.388	0.239	0.115	0.222	0.219	0.266	0.098	0.230	0.228
Winchendon	smoking	7851	53.7	22.0	537.8	613.5	0.007	0.003	0.069	0.078	0.194	0.148	0.295	0.281	0.080	0.204	0.314	0.291	0.084	0.188	0.354	0.326
Winchester	asthma	15628	1940.4	419.4	56.6	2416.3	0.124	0.027	0.004	0.155	0.086	0.060	0.089	0.081	0.099	0.076	0.085	0.095	0.104	0.110	0.078	0.104
Winchester	diabetes	15628	1940.4	419.4	56.6	2416.3	0.124	0.027	0.004	0.155	0.059	0.098	0.152	0.068	0.087	0.082	0.135	0.087	0.094	0.069	0.131	0.090
Winchester	hypertension	15628	1940.4	419.4	56.6	2416.3	0.124	0.027	0.004	0.155	0.233	0.232	0.168	0.231	0.354	0.270	0.265	0.341	0.354	0.294	0.265	0.345
Winchester	obesity	15628	1940.4	419.4	56.6	2416.3	0.124	0.027	0.004	0.155	0.149	0.132	0.119	0.145	0.220	0.140	0.139	0.206	0.232	0.131	0.139	0.215
Winchester	smoking	15628	1940.4	419.4	56.6	2416.3	0.124	0.027	0.004	0.155	0.033	0.083	0.194	0.045	0.063	0.149	0.236	0.079	0.057	0.123	0.214	0.070
Windsor	asthma	664	1.0	0.0	48.4	49.4	0.002	0.000	0.073	0.074	0.000	NA	0.224	0.219	0.097	0.073	0.129	0.129	0.071	0.025	0.108	0.108
Windsor	diabetes	664	1.0	0.0	48.4	49.4	0.002	0.000	0.073	0.074	0.000	NA	0.115	0.113	0.071	0.057	0.120	0.120	0.046	0.019	0.070	0.070
Windsor	hypertension	664	1.0	0.0	48.4	49.4	0.002	0.000	0.073	0.074	0.000	NA	0.267	0.261	0.312	0.258	0.390	0.390	0.298	0.161	0.344	0.344
Windsor	obesity	664	1.0	0.0	48.4	49.4	0.002	0.000	0.073	0.074	0.000	NA	0.193	0.189	0.250	0.118	0.237	0.237	0.172	0.050	0.196	0.196
Windsor	smoking	664	1.0	0.0	48.4	49.4	0.002	0.000	0.073	0.074	0.000	NA	0.148	0.145	0.080	0.211	0.322	0.322	0.044	0.110	0.259	0.259
Winthrop	asthma	14327	1114.8	1445.0	335.9	2895.7	0.078	0.101	0.023	0.202	0.107	0.096	0.070	0.097	0.122	0.124	0.085	0.113	0.120	0.118	0.089	0.111
Winthrop	diabetes	14327	1114.8	1445.0	335.9	2895.7	0.078	0.101	0.023	0.202	0.082	0.083	0.099	0.085	0.110	0.120	0.126	0.120	0.105	0.078	0.104	0.096
Winthrop	hypertension	14327	1114.8	1445.0	335.9	2895.7	0.078	0.101	0.023	0.202	0.351	0.252	0.228	0.287	0.359	0.321	0.221	0.327	0.366	0.315	0.228	0.328
Winthrop	obesity	14327	1114.8	1445.0	335.9	2895.7	0.078	0.101	0.023	0.202	0.289	0.167	0.147	0.211	0.260	0.168	0.114	0.202	0.266	0.147	0.106	0.193
Winthrop	smoking	14327	1114.8	1445.0	335.9	2895.7	0.078	0.101	0.023	0.202	0.116	0.289	0.310	0.225	0.082	0.227	0.288	0.172	0.068	0.205	0.284	0.157
Woburn	asthma	31183	3914.4	1871.3	435.9	6221.6	0.126	0.060	0.014	0.200	0.114	0.080	0.080	0.102	0.103	0.083	0.080	0.094	0.110	0.109	0.083	0.105
Woburn	diabetes	31183	3914.4	1871.3	435.9	6221.6	0.126	0.060	0.014	0.200	0.105	0.102	0.135	0.106	0.083	0.081	0.116	0.084	0.095	0.090	0.132	0.096
Woburn	hypertension	31183	3914.4	1871.3	435.9	6221.6	0.126	0.060	0.014	0.200	0.319	0.300	0.178	0.303	0.337	0.261	0.226	0.318	0.330	0.285	0.241	0.319
Woburn	obesity	31183	3914.4	1871.3	435.9	6221.6	0.126	0.060	0.014	0.200	0.299	0.241	0.109	0.268	0.229	0.142	0.130	0.204	0.261	0.176	0.138	0.233
Woburn	smoking	31183	3914.4	1871.3	435.9	6221.6	0.126	0.060	0.014	0.200	0.117	0.148	0.227	0.134	0.071	0.175	0.256	0.106	0.081	0.194	0.276	0.119
Worcester	asthma	138041	1458.3	226.0	30677.8	32356.8	0.011	0.002	0.222	0.234	0.070	0.087	0.087	0.087	0.091	0.059	0.103	0.107	0.102	0.082	0.102	0.107
Worcester	diabetes	138041	1458.3	226.0	30677.8	32356.8	0.011	0.002	0.222	0.234	0.054	0.074	0.157	0.152	0.063	0.045	0.094	0.094	0.077	0.064	0.136	0.133
Worcester	hypertension	138041	1458.3	226.0	30677.8	32356.8	0.011	0.002	0.222	0.234	0.205	0.223	0.301	0.296	0.292	0.199	0.292	0.294	0.291	0.222	0.287	0.289
Worcester	obesity	138041	1458.3	226.0	30677.8	32356.8	0.011	0.002	0.222	0.234	0.193	0.201	0.290	0.285	0.226	0.107	0.214	0.219	0.252	0.140	0.219	0.223
Worcester	smoking	138041	1458.3	226.0	30677.8	32356.8	0.011	0.002	0.222	0.234	0.090	0.211	0.241	0.234	0.073	0.174	0.285	0.262	0.095	0.190	0.294	0.271
Worthington	asthma	948	1.0	0.9	526.1	528.0	0.001	0.001	0.555	0.557	0.000	0.000	0.189	0.188	0.096	0.071	0.126	0.126	0.073	0.023	0.102	0.102
Worthington	diabetes	948	1.0	0.9	526.1	528.0	0.001	0.001	0.555	0.557	0.000	0.000	0.094	0.093	0.067	0.053	0.113	0.113	0.047	0.015	0.069	0.069
Worthington	hypertension	948	1.0	0.9	526.1	528.0	0.001	0.001	0.555	0.557	1.000	0.000	0.357	0.358	0.298	0.241	0.365	0.365	0.280	0.130	0.339	0.339
Worthington	obesity	948	1.0	0.9	526.1	528.0	0.001	0.001	0.555	0.557	0.417	0.000	0.286	0.286	0.239	0.114	0.234	0.234	0.172	0.062	0.201	0.201
Worthington	smoking	948	1.0	0.9	526.1	528.0	0.001	0.001	0.555	0.557	0.000	0.000	0.144	0.144	0.079	0.203	0.313	0.313	0.051	0.099	0.258	0.258
Wrentham	asthma	8168	1096.3	18.7	58.8	1173.8	0.134	0.002	0.007	0.144	0.089	0.000	0.034	0.085	0.094	0.064	0.090	0.095	0.100	0.067	0.096	0.100
Wrentham	diabetes	8168	1096.3	18.7	58.8	1173.8	0.134	0.002	0.007	0.144	0.059	0.112	0.119	0.063	0.068	0.061	0.127	0.071	0.068	0.056	0.127	0.071
Wrentham	hypertension	8168	1096.3	18.7	58.8	1173.8	0.134	0.002	0.007	0.144	0.281	0.056	0.187	0.273	0.332	0.244	0.276	0.327	0.333	0.256	0.276	0.328
Wrentham	obesity	8168	1096.3	18.7	58.8	1173.8	0.134	0.002	0.007	0.144	0.225	0.037	0.196	0.221	0.223	0.134	0.164	0.218	0.234	0.122	0.158	0.228
Wrentham	smoking	8168	1096.3	18.7	58.8	1173.8	0.134	0.002	0.007	0.144	0.072	0.121	0.133	0.076	0.063	0.146	0.239	0.072	0.061	0.160	0.254	0.071
Yarmouth	asthma	20180	322.1	18.1	3743.7	4082.8	0.016	0.001	0.186	0.202	0.107	0.000	0.082	0.084	0.100	0.077	0.124	0.120	0.092	0.064	0.112	0.108
Yarmouth	diabetes	20180	322.1	18.1	3743.7	4082.8	0.016	0.001	0.186	0.202	0.125	0.180	0.078	0.082	0.085	0.066	0.133	0.124	0.083	0.048	0.132	0.123
Yarmouth	hypertension	20180	322.1	18.1	3743.7	4082.8	0.016	0.001	0.186	0.202	0.442	0.207	0.343	0.350	0.392	0.265	0.393	0.395	0.366	0.239	0.395	0.392
Yarmouth	obesity	20180	322.1	18.1	3743.7	4082.8	0.016	0.001	0.186	0.202	0.217	0.055	0.197	0.198	0.228	0.113	0.215	0.218	0.217	0.091	0.226	0.225
Yarmouth	smoking	20180	322.1	18.1	3743.7	4082.8	0.016	0.001	0.186	0.202	0.087	0.318	0.372	0.350	0.067	0.166	0.270	0.246	0.062	0.129	0.259	0.236
